# Supplementary material for: DyeDactic workflow to predict halochromism of biosynthetic colourants
Source: Commun Chem. 2026 Jan 10;9:79. doi: 10.1038/s42004-025-01881-9 (PMC12894750; doi:10.1038/s42004-025-01881-9)
Supplement: Supplementary file 3 — Supplementary Data 1 [file 42004_2025_1881_MOESM3_ESM.xlsx]

## Sheet: Figure1a
	x	y	colours	names
0	14.7098	-9.32058	#f0ff89	1-hydroxy-9,10-anthraquinone
1	-22.2518	-0.869913	#ff641e	fragilin
2	-18.5836	0.887701	#feff31	parietinic_acid_methyl_ester
3	-19.1948	0.376004	#ffeb22	fallacinal
4	-35.4611	2.69762	#d820ff	actinorhodin
5	55.0883	1.96147	#ffc81f	adonixanthin
6	-11.808	-9.83174	#118cff	akashin_A
7	-19.4102	17.3836	#a318ff	albatrellin
8	17.3949	19.3891	#fdff33	albidin
9	56.755	4.45049	#ff901b	aleuriaxanthin
10	12.6631	-9.5549	#964bff	quinizarin
11	-15.208	-8.35739	#f9ff3a	danthrone
12	13.7286	-8.704	#f1ff57	alizarin
13	-10.4828	1.96461	#ed25ff	Alkannin_S-alpha-_methylbutyryl
14	-15.5538	-6.49177	#f8ff3c	aloe-emodin
15	-12.5076	-18.5999	#fefffe	stemphyperylenol
16	-12.4989	-17.4234	#fefffc	altertoxin
17	-12.4792	-17.345	#fdfff9	alterperylenol
18	-19.2128	18.1162	#efff81	amitenone
19	6.51957	21.5076	#1a48ff	ammosamide_a
20	6.53611	21.5184	#bf1bff	ammosamide_b
21	25.6803	27.111	#f5ffc5	ankaflavin
22	-8.48712	-5.42806	#ff419b	pelargonidin
23	-8.13838	-4.64347	#ff37b6	cyanidin
24	-7.40375	-4.37516	#f526ff	delphinidin
25	-8.52848	-4.09589	#ff36bc	peonidin
26	-9.74067	9.06383	#c51cff	malvidin_3-glucoside
27	-8.73586	-3.07329	#ff2af8	malvidin
28	-9.88007	9.65942	#ff2cea	Vitisin_A
29	-9.35335	9.52924	#ff507c	Vitisin_B
30	-29.7206	-8.43945	#0e76ff	anthracyclinone-blue_B
31	14.1994	-7.69835	#efff79	xanthopurpurin
32	12.637	-6.26961	#efff81	lucidin
33	13.0915	-7.15581	#efff81	rubiadin
34	13.681	-6.61165	#efff79	1,3-dihydroxy-2-methoxyanthraquinone
35	-15.6563	-4.43571	#f6ff41	neomedicamycin
36	-16.5629	-7.12001	#faff37	neochaetomicyn
37	-15.5472	-5.59587	#fdff33	AQ256
38	55.1716	0.815087	#ff9b30	astaxanthin
39	-29.7064	10.3967	#feff31	erabulenol_A
40	-32.2453	10.7468	#f0ff8e	erabulenol_B
41	-27.6317	11.7368	#f1ff62	scleroderolide
42	-12.0678	-6.9094	#f2ff4d	aulosirazole
43	16.9414	-0.297287	#f2ffa6	carbonarone_A
44	16.8501	-0.335654	#fefffe	carbonarone_B
45	-15.5359	6.46443	#fdfff4	TMC-256C1
46	-15.2105	6.49691	#f0ff96	TMC-256A1
47	-16.7655	5.34858	#f2ffaa	fonsecin
48	-15.5475	7.89258	#f4ffbe	rubrofusarin
49	-16.547	7.13143	#fdfff6	flavasperone
50	19.1716	19.9169	#fefffe	pyranonigrin_A
51	-48.5328	-5.71967	#f3ffb2	fonsecinone_A
52	-48.5967	-4.32646	#f3ffb2	fonsecinone_C
53	-47.1566	-3.99494	#f1ff9e	fonsecinone_B
54	22.3745	5.99717	#fcffef	asnipyrone_B
55	22.1285	6.01525	#fbffec	asnipyrone_A
56	25.583	15.8739	#f2ff98	asperenone
57	-30.9757	1.6025	#fefffe	orlandin
58	-30.142	7.54064	#f3ffaf	funalenone
59	-48.5607	-6.77787	#f0ff8e	nigerone
60	-47.8042	-6.99434	#f7ffcf	isonigerone
61	-47.9472	-3.29663	#efff81	aurasperone_B
62	-47.7423	-4.61903	#f2ffaa	aurasperone_E
63	-46.2148	-5.54881	#fbffe9	aurasperone_D
64	-47.2058	-5.7684	#f8ffd8	isoaurosperone_A
65	-7.53671	-7.53044	#ff5278	riccionidin_A
66	-6.44578	-19.5573	#6d19ff	sphagnorubin_A
67	-6.52651	-20.0688	#8a17ff	sphagnorubin_B
68	-6.60258	-20.4994	#9918ff	sphagnorubin_C
69	-8.86263	-12.8022	#b91aff	rosacyanin_B
70	-47.2058	-5.7684	#f2ffaa	aurasperone_A
71	-5.56875	-5.69207	#f1ff9e	bracteatin
72	-2.79026	-5.88585	#f0ff96	leptosidin
73	-2.8952	-6.48014	#efff75	maritimetin
74	6.49823	-9.0947	#fff628	cephalocerone
75	1.95863	-2.2585	#fefffd	pauciaurone_A
76	-11.89	-0.870161	#f2ffaa	artocarnin_A
77	-6.51891	-9.57032	#fefffd	eleocharin_A
78	-4.31742	-3.46655	#f0ff92	eleocharin_F
79	-3.9759	-4.63175	#f1ff9e	rengasin
80	3.06376	-6.845	#fdfff7	damaurone_E
81	2.77535	-5.81559	#fefffd	damaurone_D
82	2.86882	-6.20396	#fefffd	damaurone_C
83	-7.91189	13.3298	#f7ffcf	damaurone_B
84	1.93406	-2.29254	#fefffd	damaurone_A
85	-3.97877	-1.59034	#f8ffd8	hamilcone
86	-4.3553	-2.32884	#f0ff96	hamiltrone
87	1.49489	-7.4876	#f8ffdb	hispidol
88	-1.51011	-6.32632	#f3ffae	sulfuretin
89	-4.39804	-5.49634	#f3ffb2	aureusidin
90	-44.6326	-4.29658	#f8ffd5	aurofusarin
91	-21.3271	-1.78917	#ffd61e	averythrin
92	59.7983	6.33183	#ff4c5d	bacterioruberin
93	-30.445	22.8314	#1aa7ff	bactobilin
94	25.2837	-15.4916	#1fafff	benthocyanin_a
95	25.0552	-15.5156	#19a5ff	benthocyanin_b
96	24.3031	-15.594	#7fff5c	benthocyanin_c
97	5.88365	13.9947	#f7ff3f	berberine
98	56.774	3.27389	#ffc115	alpha-carotene
99	56.0058	2.87881	#ffa61f	beta-cryptoxantin
100	57.8304	2.71602	#ffa61f	beta-carotene
101	-30.9597	-2.28266	#fff426	oxo-prebikaverin
102	-31.0403	-1.63499	#fff628	me-oxo-prebikaverin
103	-30.165	-3.47871	#fffa2b	prebikaverin
104	-32.068	-2.38643	#ffcb1f	dinorbikaverin
105	-32.1627	-0.360427	#ff39b1	norbikaverin
106	-32.4852	-1.05476	#fd28ff	bikaverin
107	-30.8198	20.1612	#ffd61e	bilirubin
108	-30.6191	20.6934	#53e0ff	biliverdin
109	59.0748	7.03181	#ff583c	bisanhydrobacterioruberin
110	-20.7698	6.06235	#ff5278	bostrycoidin
111	-0.408749	-5.37581	#ffe41f	brazilein
112	10.6028	-15.307	#fdfff6	rhizocarpic_acid
113	8.74693	-14.8764	#f0ff5a	calycin
114	15.9472	-16.8779	#4d1cff	candidine
115	57.8418	1.31569	#ffaf26	canthaxanthin
116	-24.4881	-5.09151	#f9ffdd	demethylstreptonigrin
117	-23.243	0.59397	#ff38a6	catenarin
118	-47.417	0.865425	#a373ff	isophleichrome
119	-45.303	3.19687	#f737ff	9,14-diacetylxanosporolactone
120	-45.4648	2.97596	#8fffb7	xanosporolactone
121	-42.4166	-12.4327	#3424ff	gymnochrome_B
122	-9.40448	14.0633	#8216ff	4-aminocarminic_acid
123	12.2769	-8.34606	#a818ff	1-aminopurpurin
124	-42.5581	-12.3759	#5e27ff	gymnochrome_A
125	-46.4678	2.16523	#ff9930	cercosporin
126	31.0056	15.9955	#fcff3b	chloronatronochrome
127	9.51013	5.27207	#9b1bff	demethylaeruginosin_B
128	11.3531	-15.908	#efff81	piceamycin
129	6.25571	3.29759	#f8ff3a	SB212021
130	7.09303	6.35423	#f2ff51	3,6-dimethoxyphenazinecarboxylic_acid_methyl_ester
131	7.26962	3.83319	#ffc417	phenacein
132	-15.8189	15.384	#fff425	lomofungin
133	5.80503	2.09902	#fff727	SB212305
134	6.15952	3.50218	#fdfff7	phencomycin
135	5.27872	0.620983	#fff323	diphenazithionin
136	-15.8189	15.384	#f9ffdd	PD116152
137	2.7869	5.35484	#fefffd	griseolutein_B
138	5.59652	4.59492	#fdfff9	endophenazin_A
139	4.31828	6.31254	#ff802c	endophenazin_B
140	3.73318	6.04515	#f4ff47	endophenazin_C
141	18.4511	-1.61528	#fefffd	endophenazin_D
142	5.14426	-0.284143	#3fffd4	esmeraldin_B
143	-37.5211	-7.73053	#ff7793	fredericamycin_A
144	-37.2092	-8.779	#621aff	fredericamycin_B
145	-36.9972	-9.14912	#491eff	fredericamycin_C
146	-37.5541	-1.61968	#ff9235	benaphthamycin
147	4.47956	3.5659	#fdfff7	griseolutein_A
148	8.81255	2.16565	#fdfff9	tubermycin
149	10.1551	4.93923	#ff30d3	aeruginosin_B
150	10.6628	4.41854	#ff3992	aeruginosin_A
151	56.867	6.63742	#ffa915	demethylspheroiden
152	56.2483	7.26563	#ffce18	chloroxanthin
153	-15.2323	-7.08766	#f6ff41	chrysophanol
154	18.8558	21.0732	#fefffe	citrinin
155	2.84554	-29.9537	#ff9235	deoxycochliodinol
156	3.438	-30.5266	#ffa22c	cochliodinone
157	2.26222	-30.7747	#ff507c	cochliodinol_diacetate
158	2.77043	-29.9467	#ff9235	cochliodinol
159	-26.8781	6.04917	#382aff	corticin_A
160	50.919	10.3797	#fff628	crocin-1
161	-1.34956	-2.15353	#faff37	dinor-curcumin
162	-1.22127	-1.55299	#f3ff4a	curcumin
163	17.6129	11.4793	#8a17ff	cycloprodigiosin
164	-20.7275	-3.95609	#e723ff	cynodontin
165	-21.9984	-6.26358	#bf1bff	daunorubicine
166	11.0449	23.4789	#ffeb22	decarboxydehydrosanguinone_a
167	57.4892	5.35093	#ff585f	deinoxanthin
168	14.5364	-26.7171	#402dff	oxyviolacein
169	15.69	-22.9257	#19ffa1	prodeoxyviolacein
170	15.2516	-25.3169	#ff9b30	pseudoviolacein
171	14.0518	-22.7838	#fefffe	chromopyrrolic_acid_dimethylester
172	23.593	-24.3478	#8ba2ff	deoxychromoviridan
173	23.5921	-24.3599	#8f9fff	chromoviridan
174	15.1127	-32.4914	#f7ffcf	bromorebeccamycin
175	17.0941	-21.4811	#f0ff96	chromoazepinone_B
176	12.2238	-25.8528	#ffb225	arcyriarubin_B
177	12.5672	-25.3403	#ff9533	arcyriarubin_C
178	16.6976	-30.7724	#efff71	arcyriaflavin_B
179	16.8325	-31.0608	#f1ff54	arcyriaflavin_C
180	17.4475	-28.4723	#ff9f2e	arcyroxepin_A
181	15.9356	-29.1787	#1292ff	arcyriacyanin_A
182	15.3898	-21.8112	#fefffc	pityrialactone
183	20.2483	-19.2786	#ff8615	malasseziazole_B
184	20.1517	-19.0011	#ffb516	malasseziazole_C
185	19.5285	-20.2253	#ffe620	malasseziazole_A
186	14.5612	-30.1005	#ffb225	arcyroxocin_A
187	14.0225	-30.2109	#ff9533	arcyroxocin_B
188	17.9877	-16.4872	#efff75	fascaplysin
189	10.9957	-23.4792	#f8ff3c	didemnimide_A
190	9.97359	-24.1165	#f0ff5a	didemnimide_B
191	10.591	-22.9923	#f0ff5a	didemnimide_C
192	10.3805	-22.0946	#ffa22c	isogranulatimide
193	9.60013	-23.6522	#efff69	didemnimide_D
194	19.0148	-25.7949	#ff6a57	rhopaladin_A
195	18.6513	-25.0418	#ff734e	rhopaladin_B
196	19.3374	-24.9912	#ff9f2e	rhopaladin_C
197	18.9592	-24.0505	#ffa829	rhopaladin_D
198	18.4756	-21.7323	#f6ffcc	pityriacitrin_B
199	17.0136	-22.957	#4526ff	deoxyviolacein
200	-25.5636	0.0246092	#ff5444	dermocybin
201	-23.1303	3.35656	#fffe32	dermolutein
202	-24.3593	3.06585	#ff33ae	dermorubin
203	-37.4167	-14.7329	#fff628	7,7-biphyscion
204	-37.4167	-14.7331	#fff628	7,7-biphyscion
205	-4.95475	27.8517	#ff36bc	diacetylindigoidine
206	-5.8527	26.7741	#f6ffcc	diacetyldioxyindigoidine
207	53.0448	3.60329	#ffaa1c	diadinoxanthin
208	54.0654	2.92681	#ff9d23	diatoxanthin
209	-5.58469	26.5198	#ffab28	dimethoxyindigoidine
210	49.3303	4.58911	#ffc81f	pyrrhoxanthin
211	51.6309	3.2694	#ffc816	dinoxanthin
212	-26.8098	-2.79766	#57e2ff	diosindigo_B
213	-26.2273	-2.47534	#ff2af8	diosndigo_quinone
214	-26.1054	-3.35571	#7cf2ff	diosindigo_A
215	-4.2436	26.6992	#2bc0ff	dioxyindigoidine
216	-20.1085	9.2745	#ff39b1	draconin_red
217	6.56312	-14.6388	#ff4b84	nordracorubin
218	4.85476	24.8815	#ff675b	aminodrosopterin
219	4.81183	24.9263	#ff8b3a	aurodrosopterin
220	57.0581	2.08507	#ffc81f	echinenone
221	-20.9499	-0.482527	#fffd2f	emodin
222	23.7273	18.9808	#ff88bf	epicocconone
223	-23.7698	0.760272	#ff3a9c	erythroglaucin
224	-9.74486	1.45241	#ff3bab	naphtopurpurin
225	-19.136	7.96266	#f2ff4d	trimethylflaviolin
226	-13.3336	1.50411	#ff9d26	flaviolin
227	-39.328	-6.15181	#efff65	flavomannin
228	32.8895	14.4384	#ffde1e	flexirubin
229	51.7894	4.25775	#ffcb1c	fucoxanthin
230	17.9437	20.0743	#ffde1e	fumigatin
231	-20.9341	10.2162	#7518ff	anhydrofusarubin
232	-21.8038	10.9894	#ff3f77	fusarubin
233	-16.1754	-0.130128	#115cff	genipocyanin_G1
234	-3.76246	-13.9847	#f3ffb2	gomphidic_acid
235	-34.6783	6.59192	#f526ff	granaticin_B
236	-13.8177	-8.67073	#efff79	utahmycin_A
237	-21.0517	5.09408	#ff4092	isotolypocladin
238	-21.0384	5.16634	#c51cff	tolypocladin
239	-19.5125	6.90731	#f0ff96	scorpinone
240	-12.7736	-8.00028	#fffa2b	utahmycin_B
241	-13.7964	-10.4243	#fff628	katorazone
242	16.7555	7.40728	#2bc0ff	guaiazulene
243	12.4262	24.4645	#ff31ce	haematopodin
244	-27.3195	3.03649	#f9ff3a	1-desmethylaurantio-obtusin
245	-28.7498	4.60225	#f0ff89	1-desmethylchryso-obtusin
246	-27.9258	3.42774	#f3ffb2	aurantio-obtusin
247	-29.4061	4.39884	#fefffa	chryso-obtusin
248	-28.7611	3.92071	#f7ffd2	obtusin
249	-20.6414	-10.8838	#eb23ff	stealthin_C
250	-28.7385	13.0736	#fffa2b	herqueidiketal
251	-30.9784	12.928	#efff65	herqueioxazole
252	-31.2353	13.0405	#fffd2f	herqueiazole
253	-21.6368	-10.554	#ff8f37	seongomycin
254	10.1721	-28.3348	#f8ffd8	hyrtioerectine_D
255	9.66055	-28.2122	#f0ff5a	hyrtioerectine_E
256	10.4456	-28.3075	#fbffe9	hyrtioerectine_F
257	11.2035	-30.472	#faffe6	hyrtimomine_A
258	10.9107	-30.9292	#f7ffd2	hyrtimomine_B
259	12.1601	-28.672	#ff9729	hyrtimomine_C
260	12.3317	28.4425	#fcfff0	thiaplakortone_A
261	12.3497	27.9357	#fefffc	thiaplakortone_B
262	12.2484	29.1089	#ffb524	thiaplakortone_D
263	-0.842247	-20.6732	#ff7949	zyzzyanone_B
264	-0.848455	-20.6548	#ff7051	zyzzyanone_C
265	51.1211	6.18612	#f1ff9a	stellettin_N
266	14.9493	13.9231	#f7ffd1	aaptamine
267	14.9007	13.951	#f5ffbd	demethylaaptamine
268	13.0117	15.0473	#f0ff7a	demethyloxyaaptamine
269	12.2148	14.0026	#f8ff40	aaptamine_1
270	11.9966	13.7816	#f1ff83	aaptamine_2
271	9.16967	-12.049	#f0ff8e	5-benzyldemethylaaptamine
272	13.2111	15.6581	#ff883c	3-aminodemethyloxyaaptamine
273	14.5329	11.0284	#f3ffb2	6-bromoaplysinopsin
274	14.5412	11.0306	#f3ffb2	6-bromo-N-methylaplysinopsin
275	28.0009	-10.2575	#ffac19	shermilamine_A
276	27.254	-10.0895	#ffac19	shermilamine_B
277	26.8854	-10.2598	#e623ff	shermilamine_F
278	25.3845	-9.32428	#ffd91e	kuanoniamine_D
279	23.3385	-8.41621	#f5ffc1	kuanoniamine_A
280	25.5299	-9.57058	#cb1dff	dehydrokuanoniamine_F
281	20.1639	-8.66856	#ff7825	arnoamine_A
282	20.3476	-8.83729	#ffb112	arnoamine_B
283	19.4066	-7.83125	#ff9f13	arnoamine_C
284	21.2984	-7.44736	#1553ff	cyclodercitin
285	21.2683	-9.27667	#ffc514	stellettamine
286	23.8228	-7.86859	#fbffe9	cystodytine_A
287	26.3846	-8.57038	#ffb71b	varamine_A
288	8.42143	22.2804	#fefffc	urothion
289	14.6936	19.3128	#efff69	asteropterin
290	-17.223	-12.291	#f3ff4a	tetrangulol
291	-20.2153	-12.1524	#8227ff	kinobscurinone
292	6.65891	10.2816	#f2ffaa	exfoliazone
293	8.33416	8.91234	#f0ff96	N-acetylquestiomycin_A
294	6.82418	11.3105	#fff122	4-demethoxymychigazone
295	7.07569	12.2611	#ffc417	michigazone
296	6.17776	11.8746	#ffce1d	halxazone
297	8.94022	9.15161	#feff31	questiomycin_A
298	10.2575	9.17624	#f6ff41	questiomycin_C
299	10.5415	8.73512	#f6ff41	questiomycin_D
300	10.1423	8.44778	#f4ff47	questiomycin_E
301	0.135762	10.0034	#fffd2f	xanthommatin
302	-0.18838	9.96042	#ff5f59	dihydroxanthommatin
303	-11.9719	-3.73688	#fefffd	farinamycin
304	3.49231	10.7559	#f4ff4d	elloxazinone_B
305	3.30029	12.077	#f8ff41	grixazone_A
306	4.28166	10.9713	#fffa2b	bezerramycin_A
307	4.78948	10.0318	#fbffe9	bezerramycin_B
308	5.42841	10.3804	#f3ffb2	bezerramycin_C
309	18.5186	16.3081	#fefffe	streptazone_F
310	18.5579	16.6475	#fdfff9	streptazone_E
311	8.01025	10.373	#efff79	maroxazinone
312	-20.238	-14.5565	#ff5d68	prekinamycin_diacetate
313	-21.215	-7.80636	#fff52b	kinamycin_E
314	-19.8333	-12.7794	#2737ff	prekinamycin
315	-26.0684	-10.4307	#f1ff76	chartreusin
316	-13.5546	-7.54764	#f8ff3c	lambertellin
317	-19.1079	-11.6771	#ffa22c	dehydrorabelomycin
318	-19.8827	-8.83379	#efff85	PD116740
319	-18.3031	-5.49608	#efff6d	sakyomycin_A
320	-24.9481	-11.2113	#f4ff47	benzanthrin_B
321	-16.206	-13.2943	#f0ff96	ochromycinone
322	-24.4497	-0.831885	#ff3a81	isoxanthorin
323	-24.3656	-0.79006	#ff349d	xanthorin
324	17.4684	-17.8394	#efff75	calothrixin_A
325	19.64	-16.7588	#fdfff4	6-cyano-5-methoxy-12-methylindolo_23-a_carbazole
326	17.3366	-17.6921	#f0ff92	calothrixin_B
327	-19.9867	-3.8934	#ff467b	helminthosporin
328	-35.7201	-2.65392	#f5ffc1	xantholipin_B
329	-43.2459	-6.63047	#f7ff3f	streptovertimycin_A
330	3.65551	3.08889	#ffdf1d	senacarcin_A
331	31.5029	16.9141	#fffd34	limocrocin
332	-13.2814	4.78854	#f8ffd9	defucogilvocarcin_V
333	-34.2242	-5.08358	#f3ffae	arixanthomycin_B
334	-34.1889	-5.1427	#f3ffae	arixanthomycin_C
335	-36.6585	-5.68393	#ff3494	hyaluromycin
336	-8.81835	18.2405	#efff65	safflor_yellow_B
337	-9.71807	18.0626	#efff81	precarthamin
338	-9.74439	17.9744	#ff4538	carthamin
339	-8.24383	16.1406	#f3ffae	hydroxysafflower_yellow_a
340	-39.8492	-13.5116	#2b2aff	hypericin
341	-48.7674	0.571087	#9050ff	cladochrome
342	-47.4757	0.340562	#9e43ff	hypocrellin_A
343	15.6936	-13.5965	#621bff	thioindigo
344	13.5652	-13.1767	#f0ff5a	oxindigo
345	19.9126	-12.4398	#2dc3ff	N,N-dimethylindigo
346	17.3071	-15.1551	#0e76ff	indigo
347	-4.14534	26.5456	#0f6aff	indigoidine
348	17.9738	-19.7015	#ff8241	isoindigo
349	17.3065	-15.171	#8a17ff	indirubin
350	-6.28842	14.4953	#2e31ff	indochrome_A
351	14.0055	2.09728	#ff39aa	1-hydroxyphenazine_di-N-oxide
352	13.7078	1.63468	#ff5830	2-hydroxyphenazine_di-N-oxide
353	15.0815	2.85675	#cb1dff	iodinin
354	10.202	20.8428	#f8ff3c	isobatzelline_A
355	10.5997	20.0428	#f1ffa2	isobatzelline_B
356	11.2654	20.9163	#f5ffc1	isobatzelline_C
357	9.50717	20.8771	#fff829	isobatzelline_D
358	-19.9412	10.4726	#ffce1e	anhydrojavanicin
359	-20.7039	11.1301	#ff419b	javanicin
360	13.3992	6.64865	#f6ff41	juglone
361	-0.875737	-9.40909	#fdfff8	kaempferol
362	-25.3845	1.72492	#ff3e6c	kermesic_acid
363	-28.3692	-6.8203	#ff655e	laccaic_acid_F
364	16.72	7.38677	#0e6cff	lactarazulene
365	22.6393	-1.86844	#8af6ff	lavanducyanin
366	15.2217	-3.39319	#ffbb22	lawsone
367	30.7246	28.0846	#1498ff	lemonnierin
368	-23.6788	5.5548	#6fff3a	blennione
369	-29.582	-4.48615	#0e7aff	hypoxyxylerone
370	7.42736	-2.71246	#efff75	necatarone
371	-25.0146	4.16135	#ff2bf1	lilacinone
372	54.3944	4.33774	#ffd119	loroxanthin
373	-40.8638	-3.73695	#fcfff0	xanthoradone_A
374	-40.7679	-3.20789	#fcfff3	xanthoradone_B
375	-41.6178	-4.99889	#fefffb	xanthoradone_C
376	-41.813	-6.00818	#f6ffc8	xanthoviridicatin_E
377	-42.1255	-5.65748	#f7ffcf	xanthoviridicatin_F
378	-38.8519	-2.24082	#fff628	xanthoviridicatin_G
379	-39.3232	-2.30743	#f9ffe0	xanthoviridicatin_D
380	-33.3477	-9.17473	#fbffec	talaroderxine_A
381	-17.266	8.60903	#f7ffcf	paepalantine
382	-15.7163	8.2942	#f6ffc8	toralactone
383	-15.2816	9.05857	#fcfff3	semivioxanthin
384	-41.4708	-1.50289	#faffe2	viomellin
385	-42.1796	-0.0170851	#f3ffb2	plastatin
386	-41.3395	-0.277327	#ff4e77	viopurpurin
387	-41.5991	-2.60319	#fbffea	vioxanthin
388	-39.0093	2.1534	#f9ffdd	IB-00208
389	13.6776	-18.0035	#fcfff0	rubicordifolin
390	-31.7008	-11.4471	#f6ffcc	benastatin_A
391	-31.716	-11.4791	#f3ffb2	benastatin_B
392	-37.1888	-4.20589	#7f15ff	griseorhodin_A
393	-37.4894	-4.97983	#ff5a6c	lenticulone
394	-32.3501	-9.78998	#fefffb	cytosporacin
395	-19.98	-1.12602	#fbff35	dermoquinone
396	-28.5784	0.312412	#ff3b8c	hydroxydermolactone
397	-27.6696	0.343829	#ffde1e	dermolactone
398	-41.4555	-7.64938	#feff31	thermorubin
399	-21.9924	10.0556	#ff419b	haematoventosin
400	55.1675	4.04325	#ffb814	lutein
401	6.47612	-11.9025	#fefffe	chrysin
402	6.83654	-11.6284	#fefffe	baicalein
403	-1.65538	-7.55369	#fefffa	fisetin
404	1.68237	-9.2901	#fefffe	daidzein
405	0.950357	-10.1714	#fefffe	genistein
406	1.36128	-10.3405	#fefffe	prunetin
407	0.703971	-7.90519	#fcfff3	isoliquiritigenin
408	5.84746	-10.5684	#fefffb	galangin
409	5.84647	-10.5686	#fdfff4	quercetin
410	-5.54732	-7.18746	#fdfff6	morin
411	-6.39927	-6.44563	#fcfff2	myricetin
412	-0.39062	-10.0894	#fefffe	apigenin
413	-6.18681	-8.73608	#fefffd	luteolin
414	-41.9055	0.680273	#f8ffd5	luteosporin
415	57.4993	7.27843	#ff7326	lycopene
416	14.4559	17.0922	#ffb90e	lymphostin
417	-19.0444	2.48518	#faffe7	macrosporin
418	11.6081	19.7193	#fefffd	makaluvamine_A
419	12.2308	18.2068	#fff426	makaluvamine_B
420	12.5347	20.0393	#fefffc	makaluvamine_C
421	5.86467	-4.64748	#fefffd	makaluvamine_D
422	5.21901	-4.7494	#36ff4d	makaluvamine_E
423	-25.655	14.1883	#f3ffb2	neomarinone
424	-24.689	17.3983	#f7ffcf	isomarinone
425	-22.4599	16.5393	#ffc513	hydroxydebromomarinone
426	-22.4703	16.5716	#ffd317	methoxydebromomarinone
427	-24.6789	17.4188	#fcff36	marinone
428	25.4947	27.0675	#f7ffcf	monascin
429	28.6842	26.0162	#ffb8fe	monascorubramine
430	28.534	26.756	#efff81	monascorubrin
431	29.5957	26.5323	#bf1bff	PP-R
432	28.8569	25.659	#2b34ff	PP-V
433	11.796	-6.60628	#f1ff57	munjistin
434	14.9434	-6.20903	#fbffe9	damncanthal
435	14.0825	-5.74995	#fdfff9	damncanthol
436	-23.347	-3.76929	#f2ff4d	5,6-dihydroxydamnacanthol
437	12.9618	-5.62831	#efff81	lucidin-omega-methylether
438	31.145	14.0809	#f6ff4e	mycenaaurin_a
439	15.0097	2.91809	#ff419b	myxin
440	33.206	26.7203	#1dacff	N,N-dodecylindigoidine
441	31.131	15.6334	#fffd35	natronochrome
442	52.2946	2.49628	#ffd519	9-cis-neoxanthin
443	52.2946	2.49628	#ffc816	all-trans-neoxanthin
444	21.3748	17.1373	#ff419b	nesocodin
445	6.10235	18.1071	#ba1eff	roseophilin
446	22.4055	11.414	#df21ff	norprodigiosin
447	15.2353	22.1075	#fefffa	fluviol_A
448	14.7328	21.7403	#ff2af8	pseudoiodinin
449	14.9488	21.0103	#6a1aff	nostocine_A
450	53.8537	0.994302	#ffa021	nostoxanthin
451	-40.9263	-13.0365	#1357ff	oxyblepharismin_A
452	14.946	-7.56102	#f0ff96	pachybasin
453	-20.1925	0.517892	#fbff35	parietin
454	49.6405	4.41973	#ff9831	peridinin
455	-18.6698	15.164	#fefffe	pestalone
456	9.37761	1.58922	#fefffb	phenazine
457	22.6556	-1.85801	#c4fffe	phenazinomycin
458	56.1647	1.45529	#ffb524	phoenicoxanthin
459	20.7923	21.7606	#efff6d	phomaligin_a
460	-22.4594	-8.07407	#fefffd	phomoxanthone_A
461	-30.3076	21.2935	#0e6eff	phycocyanobilin
462	-29.6853	21.1424	#ff419b	phycoerythrobilin
463	-29.1573	21.6187	#ff5574	phycourobilin
464	-13.8499	-6.01728	#ff3a8a	piloquinone
465	13.3839	7.45094	#f0ff92	plumbagin
466	-23.012	18.569	#ff34c2	Popolohuanone_A
467	-10.6652	10.5389	#174dff	portisin_A
468	53.075	5.18313	#ffe921	prasinoxanthin
469	22.7186	13.0176	#ff2cb0	4,3-dibromprodigiosin
470	22.1326	11.8899	#a318ff	prodigiosin
471	15.5044	-23.7845	#0f6aff	proviolacein
472	18.4965	11.159	#164fff	purple_pigment_prodigiosine_derivative
473	11.764	-8.12821	#ff8f37	purpurin
474	12.2769	3.02135	#71eeff	pyocyanine
475	20.8352	6.0282	#fdfff8	griseulin
476	-20.9335	1.9777	#faff37	questinol
477	-21.4154	1.21386	#f3ff4a	questin
478	-16.219	-6.10577	#feff31	rhein
479	56.7592	-0.0932558	#ff764b	6Z,6E-rhodoxanthin
480	56.7592	-0.0932558	#ff8b3a	6Z,6Z-rhodoxanthin
481	56.7592	-0.0932558	#ff675b	6E,6E-rhodoxanthin
482	0.4665	19.8423	#ffe21c	riboflavin
483	0.463003	19.844	#ff419b	roseoflavin
484	-25.5266	-15.3424	#fff628	rubellin_A
485	-25.5703	-15.3732	#ff3999	rubellin_B
486	56.0608	5.36179	#ff9717	rubixanthin
487	-17.4651	4.6666	#ff30ca	viocristin
488	-23.5268	1.70554	#ff3e8c	rubrocristin
489	-25.1514	8.7337	#ff3c51	rubrolone
490	-25.1459	8.73418	#ff4275	rubterolone_C
491	27.4612	28.9607	#fdfff7	monascusazaphilone_A
492	28.021	28.5123	#fefffb	monascusazaphilone_B
493	27.94	27.5762	#ffa52b	monaphilol_A
494	28.913	27.7912	#ffa22c	monaphilol_C
495	25.746	28.5705	#fefffd	monascusazaphilone_C
496	-15.976	11.0259	#ffc814	monankarin_A
497	9.08392	17.5409	#fefffe	nigeglanine
498	8.84005	17.3447	#fefffc	nigellicine
499	8.17025	16.5843	#fefffe	nigellidine
500	-7.88772	1.73185	#fff628	purpurogallin
501	26.2071	25.4533	#ffc220	xanthomonasin_A
502	-22.557	3.27848	#fff628	variecolorquinone_A
503	-38.0955	7.59923	#fefffe	cardinalin_1
504	-38.4099	7.13355	#f2ff50	cardinalin_2
505	-39.3267	6.29199	#f4ff47	cardinalin_3
506	-38.7658	4.43974	#4c16ff	cardinalin_4
507	-38.7662	4.43918	#9d16ff	cardinalin_5
508	-39.7247	5.47984	#2133ff	cardinalin_6
509	24.2261	17.8158	#fff225	rumbrin
510	55.4773	9.22343	#ff8241	salinixanthin
511	13.5038	26.3742	#b91aff	sanguinolentaquinone
512	8.98924	25.2722	#213eff	sanguinone_a
513	8.90736	25.3449	#2c33ff	sanguinone_b
514	59.7886	3.42724	#ffe822	sarcinaxanthin
515	-26.6609	12.7407	#2737ff	schleroquinone
516	-26.3069	13.0293	#df21ff	trypetelone
517	-33.7667	9.47294	#11d8ff	scleroderris_blue
518	22.6801	-29.0694	#fc6bff	reduced_scytonemin
519	22.7079	-29.0917	#fdfff4	scytonemin
520	21.3436	17.2021	#fefffd	sinapaldehyde
521	54.0413	5.28081	#ffa61f	siphonaxanthin
522	-38.5439	-14.1725	#ffbb22	skyrin
523	21.7571	19.368	#fefffe	sorbicillin
524	55.0388	8.98842	#ff8232	staphyloxanthin
525	18.8582	13.2509	#f4ffb6	tambjamine_A
526	20.2889	12.4396	#efff79	tambjamine_K
527	20.1456	13.1255	#f0ff96	tambjamine_C
528	20.734	13.8745	#f2ffa6	tambjamine_D
529	20.01	10.4882	#f0ff8e	tambjamine_F
530	19.5396	12.6033	#f0ff96	tambjamine_E
531	18.4645	13.9393	#f4ffb6	tambjamine_B
532	-19.6348	1.23925	#fffb2d	teloschistin
533	57.8583	4.1189	#ff702a	plectaniaxanthin
534	58.4793	4.82742	#ff5540	torularhodin
535	14.3869	20.8999	#f4ffbe	toxoflavin
536	21.1467	-20.886	#3cd1ff	trichotomine
537	-32.5838	13.5846	#ff37b6	trikendiol
538	17.5176	-12.671	#f3ffb2	tryptanthrin
539	31.5106	25.7225	#df21ff	undecylprodigiosin
540	-4.87092	-12.212	#0e70ff	variegatic_acid_oxidized
541	-41.7334	4.91694	#27bbff	ventilein_A
542	15.1311	-26.0588	#1f45ff	violacein
543	-42.4797	-0.900307	#f4ffbe	xanthomegnin
544	31.7789	15.4651	#ffad15	xanthomonadin
545	-43.1354	4.34316	#17c5ff	xylindein
546	55.0381	2.95145	#ffa321	zeaxanthin
547	-13.5603	-4.06314	#f3ffae	ophiuroidine
548	18.2158	-12.0407	#fefffe	phaitanthrin_A
549	19.2171	-13.941	#f1ffa2	phaitanthrin_D
550	18.2129	-13.9902	#fefffe	phaitanthrin_E
551	17.019	-12.1074	#f0ff5a	phaitanthrin_C
552	32.6483	15.9426	#fff225	laetiporic_acid
553	19.1313	22.1339	#fefffe	phoenicein
554	14.8581	-3.81713	#f9ffdd	phthiocol
555	14.0033	8.47318	#fefffe	chimaphilin
556	32.8992	26.3933	#1f41ff	7-isopropenyl-4-methylazulen-1-ylmethyl_stearate
557	-34.3814	1.5866	#a919ff	purpurogenone
558	-29.2549	8.71212	#f8ffd8	xanthoherquein
559	-30.6116	11.6116	#efff69	herqueinone
560	-29.7214	-8.43897	#2639ff	kyanomycin
561	-8.49462	13.739	#fdfff9	mangiferin
562	-29.4737	9.86162	#f9ffdd	atrovenetin
563	-3.35975	6.29014	#fefffe	austocystin_A
564	-2.86687	2.65086	#fdfff7	austocystin_F
565	-5.61607	4.46598	#fefffe	chaetoxanthone_C
566	-15.5352	1.20833	#fefffc	conioxanthone_A
567	8.99318	-9.88666	#fbffec	chaetominedione
568	-1.17397	4.24877	#fefffd	globosuxanthone_A
569	-2.87942	3.93014	#f1ff9a	globosuxanthone_C
570	-1.90702	3.66868	#fefffa	globosuxanthone_D
571	21.5639	32.4416	#ffde1e	chaetoviridin_A
572	20.8438	32.5157	#f3ff62	chaetoviridin_C
573	20.0417	33.6546	#f1ff9e	chaetomugilin_D
574	19.9999	33.8023	#f2ffaa	chaetomugilin_E
575	20.9272	34.0127	#efff81	chaetomugilin_F
576	20.3112	31.7457	#f2ff62	chaetoviridin_D
577	-2.7142	4.44936	#f8ffdb	mycoxanthone
578	-4.7363	3.06287	#f4ffb6	ravenelin
579	17.8598	24.1431	#f0ff5a	muscaflavin
580	-4.55612	16.4605	#a318ff	betanin
581	18.2016	25.1352	#f2ff4d	betalamic_acid
582	-4.21068	16.6065	#8118ff	betanidin
583	17.9384	26.8866	#8a17ff	muscapurpurin
584	18.8185	26.0531	#ff9235	vulgaxanthin_II
585	18.2649	25.9452	#ff9235	muscaaurin_I
586	17.2106	21.0213	#feff31	rubroflavin
587	18.5129	-9.48368	#fdfff4	R-hydroxyethylcanthine-6-one
588	4.98187	-18.4509	#fff628	aurantricholone
589	4.29327	-12.5602	#ff8712	aurantricholide_A
590	2.92256	-12.4047	#efff69	aurantricholide_B
591	-1.94958	-3.87111	#fdfff5	hispidin
592	26.9304	17.0091	#f0ff8c	xerulin
593	26.9244	16.9841	#f5ff48	xerulinic_acid
594	12.9785	25.3437	#8f17ff	mycenarubin_A
595	-0.366742	-14.0213	#f9ffdd	atromentin
596	-15.7553	3.31985	#fefffd	mitorubrin
597	1.08719	-14.8388	#6b22ff	spiromentin_A
598	-0.879889	-15.5743	#fdfff5	flavomentin_A
599	-6.61611	-14.5109	#f0ff5a	cycloleucomelone
600	-7.86808	-15.2387	#ff5770	thelephoric_acid
601	8.20627	-16.7632	#ffb225	phlebiarubrone
602	-1.99802	-13.7206	#f2ffaa	atromentic_acid
603	-3.39851	-13.4441	#f0ff96	xerocomic_acid
604	0.26262	-13.2188	#fefffe	phlebopyrone
605	9.55124	-13.1543	#faffe2	pinastric_acid
606	-4.36625	-12.7114	#f0ff89	variegatic_acid
607	-0.749025	-12.5931	#f7ffd2	grevillin_A
608	-2.4992	-10.8955	#f4ffba	grevillin_B
609	-3.68235	-10.1834	#f0ff92	grevillin_C
610	-3.54824	-9.45245	#efff85	grevillin_D
611	-3.32687	-8.31992	#fff829	anhydrogrevillin_D
612	-4.65484	0.945402	#ff8f37	gomphilactone
613	-7.0357	-13.6872	#ff4e80	xerocomorubin
614	-7.67048	-13.4378	#ff37b6	variegatorubin
615	-21.4285	-23.1583	#ff7d42	badione_A
616	-21.4213	-23.1604	#f2ff9f	norbadione_A
617	30.5311	15.0451	#f1ff9a	melanocrocin
618	8.95678	-16.5753	#fefffe	betulinan_A
619	-8.22871	3.18109	#ffc220	fomentariol
620	2.49753	10.0609	#fff225	cinnabarinic_acid
621	4.61264	-17.344	#fffb2d	xylerythrin
622	4.04315	-17.0886	#ffd61e	peniophorin
623	8.3084	-15.6591	#fefffa	anigorufon
624	-31.5173	6.87035	#ffcb1f	resistomycin
625	13.5284	-20.5705	#df21ff	exophialin
626	13.0478	-20.5806	#ff4989	8-hydroxyexophialin
627	14.5693	-20.4734	#ff5f65	6-deoxyexophialin
628	-18.2519	-7.55004	#feff31	resomycin_A
629	-17.5723	-8.81958	#ffeb22	resomycin_B
630	-16.8967	-9.72531	#ffdc1e	resomycin_C
631	-15.7629	-11.0241	#ffd91e	boshramycinone_A
632	-15.8311	-11.456	#ffdc1e	boshramycinone_B
633	-18.1766	-6.62321	#f8ff3c	boshramycinone_C
634	-20.7591	-6.70204	#ff4d62	e_rhodomycinone
635	-13.3615	-12.9491	#ffb823	limamycin_B
636	-21.6372	-12.6111	#ff9831	oviedomycin
637	-34.2504	-0.115655	#ff4397	chlorocyclinone_D
638	-16.999	-17.018	#ee24ff	marmycin_A
639	-17.0285	-16.9808	#ff39b1	marmycin_B
640	-38.2628	-0.534179	#ff9831	hatomarubigin_D
641	-19.5961	-13.1641	#ff734e	isoprekinamycin
642	-25.0022	-7.99444	#ff655e	galtamycinone
643	-24.8139	-10.1114	#ae19ff	jadomycin_B
644	-15.7055	-22.8319	#ff37b6	urdamycin_C
645	-15.8784	-23.4529	#2639ff	urdamycin_D
646	-15.6302	-22.6595	#ff655e	urdamycin_H

## Sheet: Figure 1B
Crippen logP	Distribution density: acid	Distribution density: direct	Distribution density: disperse	Distribution density: pigment	Distribution density: solvent	Distribution density: reactive	Distribution density: mordant	Distribution density: basic	Distribution density: vat
-5	1.58163e-06	0.000703605	8.02111e-35	0.000211692	0.000203637	3.41609e-07	1.90535e-06	8.0976e-06	1.24365e-28
-4.79798	5.32125e-06	0.000829308	1.57855e-32	0.000332187	0.00029962	1.22887e-06	7.63108e-06	2.54444e-05	2.46732e-27
-4.59596	1.57397e-05	0.000882994	2.54994e-30	0.000500048	0.00042699	4.02789e-06	2.6389e-05	7.08036e-05	4.52663e-26
-4.39394	4.09329e-05	0.000851589	3.38128e-28	0.000722697	0.000590469	1.20352e-05	7.88206e-05	0.000174487	7.67972e-25
-4.19192	9.36004e-05	0.000749742	3.68085e-26	0.00100391	0.000794073	3.2804e-05	0.000203482	0.00038085	1.20486e-23
-3.9899	0.00018824	0.000615628	3.28982e-24	0.00134227	0.00104113	8.16429e-05	0.000454604	0.0007364	1.74804e-22
-3.78788	0.000333134	0.000496986	2.41434e-22	0.0017306	0.00133453	0.000185797	0.000881033	0.00126195	2.34527e-21
-3.58586	0.000519527	0.000434501	1.45505e-20	0.00215677	0.00167716	0.000387426	0.00148783	0.00191861	2.90977e-20
-3.38384	0.000716475	0.000449071	7.20224e-19	0.00260612	0.00207221	0.000742538	0.0022078	0.00259409	3.33854e-19
-3.18182	0.000881341	0.000535912	2.92843e-17	0.00306529	0.00252317	0.00131407	0.00292314	0.00313615	3.54231e-18
-2.9798	0.000987045	0.000665972	9.78266e-16	0.00352665	0.0030333	0.00216155	0.00354527	0.00343152	3.47581e-17
-2.77778	0.00105161	0.000794742	2.68547e-14	0.00399242	0.00360472	0.00333535	0.00409944	0.0034867	3.15408e-16
-2.57576	0.00114731	0.000877637	6.05942e-13	0.00447785	0.00423751	0.00488489	0.00474099	0.00345087	2.64695e-15
-2.37374	0.00137643	0.000888015	1.12412e-11	0.00501261	0.00492944	0.00688202	0.00568906	0.00355571	2.05442e-14
-2.17172	0.00182339	0.000831001	1.7152e-10	0.00564083	0.005677	0.00944497	0.00714071	0.00400705	1.47475e-13
-1.9697	0.00251159	0.000747232	2.15337e-09	0.00641991	0.00647786	0.0127369	0.0092381	0.00489461	9.79183e-13
-1.76768	0.00339247	0.0007057	2.22563e-08	0.00741884	0.00733474	0.0169204	0.0121036	0.00616235	6.01389e-12
-1.56566	0.00437493	0.000789545	1.89501e-07	0.00871631	0.00825965	0.0220767	0.0158935	0.00763045	3.41696e-11
-1.36364	0.00537705	0.00107909	1.3304e-06	0.0103983	0.00927723	0.0281284	0.0207916	0.00903646	1.7963e-10
-1.16162	0.00637079	0.0016342	7.71057e-06	0.0125548	0.0104259	0.034815	0.0268992	0.0100833	8.73898e-10
-0.959596	0.00740413	0.00247862	3.69546e-05	0.0152736	0.0117564	0.0417482	0.0341026	0.0105104	3.93547e-09
-0.757576	0.00861325	0.0035936	0.00014683	0.0186319	0.013327	0.0485383	0.0421168	0.010192	1.64114e-08
-0.555556	0.0102471	0.00493081	0.000485487	0.0226845	0.0151979	0.0549386	0.050798	0.00922351	6.34041e-08
-0.353535	0.0126934	0.00644594	0.00134377	0.0274505	0.0174251	0.0609401	0.060495	0.00793141	2.2709e-07
-0.151515	0.0164465	0.00813717	0.00314274	0.0329023	0.0200567	0.0667595	0.0720425	0.00678279	7.54694e-07
0.0505051	0.0219608	0.0100603	0.00630167	0.0389609	0.0231323	0.0727133	0.0863048	0.00623778	2.32994e-06
0.252525	0.0294237	0.0123018	0.0110718	0.0454999	0.0266861	0.079037	0.103666	0.00663211	6.69255e-06
0.454545	0.0385937	0.0149221	0.0175554	0.0523618	0.0307522	0.0857484	0.123907	0.00815412	1.79218e-05
0.656566	0.0488593	0.0179083	0.0259803	0.0593826	0.0353716	0.0926458	0.146419	0.0109141	4.48561e-05
0.858586	0.0595309	0.0211809	0.0369228	0.0664198	0.0405966	0.0994565	0.170307	0.0150469	0.000105263
1.06061	0.0701926	0.0246616	0.0510759	0.0733764	0.0464928	0.106069	0.194197	0.0207779	0.000232464
1.26263	0.0808748	0.0283669	0.0685434	0.0802118	0.0531356	0.11272	0.216101	0.0284238	0.000485149
1.46465	0.0919378	0.0324621	0.0881565	0.0869358	0.0606023	0.120017	0.233756	0.0383356	0.000961009
1.66667	0.103757	0.0372296	0.107543	0.0935858	0.0689583	0.128707	0.245362	0.0508018	0.0018143
1.86869	0.116424	0.0429524	0.124283	0.100193	0.07824	0.139272	0.2502	0.0659084	0.00327578
2.07071	0.129632	0.049779	0.137365	0.10675	0.0884346	0.151523	0.248664	0.0833752	0.00566979
2.27273	0.142767	0.0576532	0.147508	0.113186	0.0994596	0.164453	0.241824	0.102465	0.00941752
2.47475	0.155078	0.0663605	0.156139	0.11936	0.111144	0.176492	0.230962	0.122122	0.0150107
2.67677	0.165816	0.0756688	0.164489	0.125083	0.123215	0.18608	0.217473	0.141391	0.0229408
2.87879	0.174299	0.0854756	0.173774	0.130143	0.135296	0.192264	0.20301	0.159889	0.033581
3.08081	0.180045	0.0958632	0.185588	0.134347	0.146916	0.194994	0.189446	0.177922	0.0470418
3.28283	0.18299	0.107019	0.201271	0.137551	0.157535	0.194982	0.178308	0.195961	0.0630471
3.48485	0.183632	0.11906	0.220461	0.139679	0.166593	0.193271	0.169918	0.213786	0.0808902
3.68687	0.182846	0.131849	0.240198	0.140729	0.173566	0.190744	0.162918	0.229973	0.0995173
3.88889	0.18133	0.144907	0.255781	0.140755	0.178029	0.187824	0.15477	0.242272	0.117738
4.09091	0.179067	0.157446	0.263138	0.139851	0.179722	0.184388	0.143105	0.248739	0.134508
4.29293	0.175303	0.168546	0.260935	0.138128	0.178588	0.179869	0.127079	0.2488	0.149171
4.49495	0.169194	0.177396	0.25062	0.1357	0.174799	0.173483	0.107803	0.243516	0.161561
4.69697	0.160665	0.18354	0.234701	0.132674	0.168733	0.164506	0.0876351	0.234885	0.171909
4.89899	0.150779	0.186991	0.215307	0.129145	0.160931	0.15256	0.0689216	0.224745	0.180602
5.10101	0.1413	0.188155	0.194097	0.125197	0.15202	0.137811	0.0530836	0.214002	0.187908
5.30303	0.133713	0.187607	0.17261	0.120905	0.142628	0.120998	0.0404725	0.202569	0.193808
5.50505	0.128431	0.185856	0.152149	0.116328	0.133299	0.103265	0.0308116	0.189859	0.197995
5.70707	0.124665	0.183234	0.133464	0.111514	0.124436	0.0858736	0.0237201	0.175369	0.200019
5.90909	0.120997	0.179909	0.116698	0.106505	0.116264	0.0699094	0.0189424	0.15899	0.199476
6.11111	0.116189	0.175929	0.101605	0.101338	0.108837	0.0560882	0.0162313	0.141014	0.196175
6.31313	0.109712	0.171201	0.0878698	0.0960629	0.102069	0.0446931	0.0151038	0.122037	0.190234
6.51515	0.101772	0.165464	0.0753285	0.090746	0.0957862	0.0356274	0.0147521	0.102913	0.182114
6.71717	0.0929316	0.15833	0.0638636	0.0854754	0.0897875	0.028537	0.0142509	0.0846913	0.172583
6.91919	0.0837091	0.149473	0.0531918	0.0803564	0.083897	0.0229527	0.0129411	0.0684074	0.162597
7.12121	0.0744315	0.138846	0.0429935	0.0754986	0.0780013	0.0184211	0.0107074	0.0547523	0.15309
7.32323	0.0653657	0.126778	0.0332562	0.070997	0.0720662	0.0145958	0.00794088	0.0438395	0.144721
7.52525	0.0568968	0.113898	0.0243428	0.0669137	0.0661338	0.0112784	0.00523625	0.0352764	0.137659
7.72727	0.0495143	0.100921	0.0167481	0.0632655	0.0603035	0.00840574	0.00305741	0.0284775	0.131542
7.92929	0.0435768	0.0884404	0.0108633	0.0600199	0.0547044	0.0060018	0.00157693	0.022961	0.125631
8.13131	0.0390472	0.0768132	0.00684018	0.0571026	0.0494655	0.00411736	0.000717089	0.0184375	0.119119
8.33333	0.0354385	0.0661628	0.00447669	0.0544107	0.0446903	0.00278136	0.00028697	0.0147256	0.111445
8.53535	0.0320438	0.0564708	0.00323073	0.0518307	0.0404402	0.00197503	0.000100867	0.0116562	0.102481
8.73737	0.0283037	0.047696	0.00247384	0.0492549	0.036727	0.0016269	3.10741e-05	0.00906051	0.0925292
8.93939	0.0240607	0.039861	0.00180803	0.0465945	0.0335169	0.00162083	8.37288e-06	0.00681656	0.082156
9.14141	0.0195521	0.0330622	0.00116073	0.0437887	0.0307405	0.00181149	1.96918e-06	0.00488149	0.0719826
9.34343	0.0151933	0.0274029	0.000628102	0.0408095	0.0283081	0.00204719	4.03471e-07	0.0032752	0.0625219
9.54545	0.0113385	0.0228964	0.000281668	0.0376627	0.0261256	0.00219953	7.18983e-08	0.00203127	0.0541065
9.74747	0.00816661	0.0194082	0.000103996	0.034386	0.0241081	0.00219368	1.11269e-08	0.00115198	0.0468876
9.94949	0.00570626	0.01668	3.15352e-05	0.0310431	0.0221892	0.00202634	1.49361e-09	0.000592391	0.0408637
10.1515	0.00391023	0.0144233	7.84633e-06	0.0277147	0.0203263	0.00176084	1.73728e-10	0.000274452	0.0359103
10.3535	0.0027006	0.0124229	1.6013e-06	0.0244877	0.0185002	0.00149884	1.74949e-11	0.000114006	0.0318124
10.5556	0.00197475	0.0105914	2.68014e-07	0.0214429	0.0167135	0.00133971	1.52429e-12	4.23106e-05	0.0283109
10.7576	0.00160934	0.00895038	3.67869e-08	0.0186458	0.0149851	0.00134319	1.14844e-13	1.39928e-05	0.0251615
10.9596	0.00148447	0.00756249	4.14071e-09	0.0161394	0.0133453	0.00150781	7.47916e-15	4.11614e-06	0.0221865
11.1616	0.00151134	0.00646204	3.82205e-10	0.0139423	0.0118294	0.00177122	4.20876e-16	1.07555e-06	0.0192973
11.3636	0.00163324	0.0056202	2.89306e-11	0.0120507	0.0104727	0.0020319	2.04597e-17	2.49414e-07	0.016485
11.5657	0.00179757	0.0049547	1.79579e-12	0.0104431	0.00930457	0.00218572	8.59011e-19	5.12953e-08	0.0137942
11.7677	0.00193059	0.00436814	9.14102e-14	0.00908603	0.00834471	0.00216396	3.11448e-20	9.35193e-09	0.0112988
11.9697	0.00194751	0.00378945	3.81567e-15	0.00794081	0.00760058	0.00195672	9.75003e-22	1.51096e-09	0.00909039
12.1717	0.00179449	0.0031979	1.30613e-16	0.00696813	0.00706672	0.00161105	2.63522e-23	2.16292e-10	0.00726923
12.3737	0.00148421	0.0026213	3.6664e-18	0.00613203	0.00672609	0.00120636	6.14877e-25	2.74278e-11	0.00592833
12.5758	0.00109106	0.00211261	8.43978e-20	0.00540255	0.00655274	0.000821181	1.23849e-26	3.0808e-12	0.00512547
12.7778	0.000709096	0.00171841	1.59317e-21	0.00475738	0.00651508	0.00050806	2.15334e-28	3.06494e-13	0.00485257
12.9798	0.000406315	0.0014551	2.46621e-23	0.00418287	0.00657886	0.000285678	3.23171e-30	2.70051e-14	0.00501766
13.1818	0.00020498	0.00130413	3.13067e-25	0.00367409	0.00670919	0.000145986	4.1864e-32	2.10727e-15	0.00545134
13.3838	9.09792e-05	0.00122672	3.25898e-27	0.0032339	0.00687156	6.77983e-05	4.68088e-34	1.45624e-16	0.00593963
13.5859	3.55137e-05	0.00118705	2.78206e-29	0.00287076	0.00703209	2.8615e-05	4.51739e-36	8.91203e-18	0.00627381
13.7879	1.21897e-05	0.00116916	1.94755e-31	0.00259535	0.00715777	1.09758e-05	3.76282e-38	4.83e-19	0.00630103
13.9899	3.67873e-06	0.00117841	1.11802e-33	0.00241646	0.00721717	3.82602e-06	2.70522e-40	2.31815e-20	0.00595843
14.1919	9.76083e-07	0.00123096	5.26317e-36	0.00233686	0.00718226	1.21206e-06	1.67862e-42	9.85271e-22	0.00527956
14.3939	2.27693e-07	0.00134227	2.03182e-38	0.00235032	0.00703101	3.48956e-07	8.98994e-45	3.70842e-23	0.00437265
14.596	4.66963e-08	0.00152195	6.43221e-41	0.00244069	0.00675045	9.13029e-08	4.15545e-47	1.23606e-24	0.00338031
14.798	8.41943e-09	0.00177229	1.66984e-43	0.00258338	0.00633922	2.17103e-08	1.6578e-49	3.64844e-26	0.00243672
15	1.33459e-09	0.00208216	3.55489e-46	0.00274915	0.00580883	4.69152e-09	5.7082e-52	9.53654e-28	0.00163655

## Sheet: Figure 1C
	Asphericity descriptor	Distribution density: acid	Distribution density: direct	Distribution density: disperse	Distribution density: pigment	Distribution density: solvent	Distribution density: reactive	Distribution density: mordant	Distribution density: basic	Distribution density: vat
0	0	0.0373116	1.95283e-09	0.00152059	0.0395193	0.0768498	0.00644017	0.0607869	0.0916351	8.14209e-06
1	0.0111111	0.0424805	1.4526e-08	0.00257569	0.043658	0.0924049	0.0102845	0.0755884	0.106307	1.93244e-05
2	0.0222222	0.0476512	9.53786e-08	0.00419664	0.0479457	0.112129	0.0159424	0.0942545	0.123833	4.40212e-05
3	0.0333333	0.0533212	5.52915e-07	0.00659472	0.0528999	0.137179	0.0239998	0.117698	0.144916	9.62694e-05
4	0.0444444	0.060358	2.83058e-06	0.0100268	0.0593151	0.168707	0.0351051	0.146831	0.170293	0.00020215
5	0.0555556	0.0699711	1.28006e-05	0.0148051	0.0682703	0.207728	0.0499238	0.182467	0.200684	0.000407678
6	0.0666667	0.083617	5.11551e-05	0.0213156	0.0811107	0.254982	0.0690771	0.225198	0.236722	0.000789812
7	0.0777778	0.10285	0.000180742	0.0300496	0.0994027	0.310809	0.0930717	0.275275	0.278883	0.00147033
8	0.0888889	0.129141	0.000564946	0.0416412	0.124856	0.375055	0.122233	0.332504	0.327421	0.00263098
9	0.1	0.163703	0.00156342	0.0569015	0.159211	0.447028	0.156653	0.39618	0.3823	0.00452673
10	0.111111	0.207329	0.00383457	0.0768307	0.204089	0.525506	0.196174	0.465075	0.443157	0.00749172
11	0.122222	0.260279	0.00834665	0.102584	0.260803	0.608796	0.240404	0.537494	0.509272	0.0119317
12	0.133333	0.322217	0.0161525	0.135379	0.330159	0.694836	0.28877	0.6114	0.579572	0.0182968
13	0.144444	0.392195	0.0278568	0.176336	0.412252	0.781328	0.340603	0.684598	0.652657	0.0270316
14	0.155556	0.468702	0.0429535	0.226283	0.50632	0.865886	0.395227	0.754946	0.726854	0.0385061
15	0.166667	0.549746	0.0594816	0.28554	0.610674	0.946188	0.452035	0.820567	0.800301	0.0529376
16	0.177778	0.632999	0.0744435	0.353761	0.72275	1.02011	0.510528	0.880026	0.871042	0.070324
17	0.188889	0.715968	0.0849673	0.429859	0.839287	1.08586	0.57031	0.932442	0.937137	0.0904108
18	0.2	0.796204	0.0895878	0.512044	0.956606	1.14206	0.63103	0.977531	0.996778	0.112713
19	0.211111	0.871516	0.0888157	0.597976	1.07095	1.18782	0.692286	1.01556	1.04839	0.136602
20	0.222222	0.940181	0.0846301	0.684978	1.17882	1.22279	0.75352	1.04727	1.09072	0.161448
21	0.233333	1.00111	0.0792909	0.770277	1.27718	1.24713	0.81393	1.07372	1.1229	0.186788
22	0.244444	1.0539	0.0742767	0.851214	1.36366	1.2615	0.872422	1.09622	1.1445	0.212481
23	0.255556	1.09888	0.069938	0.925411	1.43651	1.267	0.927633	1.11614	1.15551	0.238789
24	0.266667	1.13689	0.0658882	0.990912	1.49454	1.26505	0.978022	1.1349	1.15632	0.266367
25	0.277778	1.16911	0.0617198	1.04632	1.53706	1.25737	1.02202	1.15384	1.14768	0.296145
26	0.288889	1.19673	0.05759	1.09092	1.56381	1.2458	1.05824	1.17428	1.13064	0.329135
27	0.3	1.22076	0.0544359	1.12487	1.57504	1.23227	1.08562	1.1974	1.10643	0.36622
28	0.311111	1.24181	0.0538029	1.14924	1.57159	1.2187	1.10366	1.22428	1.07645	0.407997
29	0.322222	1.26015	0.057394	1.16606	1.55507	1.20688	1.11248	1.25586	1.04216	0.454714
30	0.333333	1.27583	0.0665132	1.17816	1.52788	1.19844	1.11282	1.29285	1.00502	0.506339
31	0.344444	1.28896	0.0816077	1.1889	1.49313	1.1947	1.10606	1.33571	0.966459	0.562714
32	0.355556	1.29992	0.102033	1.2018	1.45444	1.1966	1.094	1.38454	0.927849	0.623748
33	0.366667	1.30955	0.126037	1.22019	1.41557	1.20459	1.0788	1.43904	0.890481	0.689563
34	0.377778	1.31912	0.150919	1.24682	1.37994	1.21861	1.06269	1.49843	0.855563	0.760547
35	0.388889	1.33015	0.173469	1.28364	1.35034	1.23809	1.04789	1.56142	0.824223	0.837292
36	0.4	1.34406	0.190788	1.33169	1.32865	1.26199	1.03646	1.62626	0.797512	0.920445
37	0.411111	1.36193	0.201482	1.3911	1.31588	1.28896	1.03019	1.69079	0.776409	1.0105
38	0.422222	1.38419	0.206823	1.46109	1.31232	1.31751	1.03055	1.75254	0.761821	1.10764
39	0.433333	1.41062	0.211225	1.54013	1.3178	1.34627	1.03868	1.80894	0.754578	1.21153
40	0.444444	1.44046	0.221371	1.62606	1.33206	1.37415	1.05528	1.85743	0.755425	1.32123
41	0.455556	1.4726	0.243895	1.71614	1.35492	1.40053	1.08066	1.89569	0.765003	1.43504
42	0.466667	1.50591	0.282495	1.80718	1.38635	1.42527	1.11467	1.92179	0.783829	1.5505
43	0.477778	1.53935	0.336169	1.89565	1.42638	1.44875	1.1567	1.93436	0.812262	1.6643
44	0.488889	1.57209	0.399834	1.97777	1.47487	1.47169	1.20578	1.93275	0.850473	1.77257
45	0.5	1.60343	0.467002	2.0498	1.53122	1.49499	1.26065	1.91706	0.898413	1.87122
46	0.511111	1.63277	0.532614	2.10835	1.5941	1.51951	1.31994	1.88826	0.95578	1.95657
47	0.522222	1.65946	0.594264	2.15077	1.66137	1.54588	1.38237	1.84814	1.022	2.0261
48	0.533333	1.68282	0.651716	2.17557	1.73005	1.57433	1.4469	1.79923	1.09621	2.07909
49	0.544444	1.70223	0.705989	2.18263	1.79657	1.60464	1.51286	1.74461	1.17727	2.11691
50	0.555556	1.71729	0.759068	2.17328	1.85706	1.63613	1.57998	1.6877	1.26379	2.14292
51	0.566667	1.72799	0.814191	2.15014	1.9078	1.66771	1.64831	1.63191	1.35415	2.16177
52	0.577778	1.73479	0.876028	2.1167	1.94566	1.698	1.71804	1.58035	1.44658	2.17839
53	0.588889	1.73866	0.950346	2.07688	1.9684	1.72546	1.78933	1.53546	1.53919	2.19684
54	0.6	1.74086	1.04324	2.03451	1.97485	1.74853	1.86203	1.49885	1.63003	2.21935
55	0.611111	1.74272	1.16032	1.99288	1.96496	1.76574	1.93557	1.47108	1.71718	2.24585
56	0.622222	1.74526	1.30616	1.95443	1.93959	1.77577	2.00877	1.45165	1.79879	2.27398
57	0.633333	1.74895	1.48403	1.92042	1.90027	1.77756	2.07987	1.43914	1.8731	2.29973
58	0.644444	1.7535	1.69525	1.8909	1.84892	1.7703	2.14651	1.43132	1.93852	2.31842
59	0.655556	1.75788	1.93815	1.8646	1.78754	1.75344	2.20585	1.42545	1.99358	2.32581
60	0.666667	1.76044	2.20781	1.83916	1.71806	1.72674	2.25474	1.41858	2.03704	2.31909
61	0.677778	1.75919	2.4976	1.81148	1.64229	1.69019	2.28988	1.40783	2.06782	2.29751
62	0.688889	1.75201	2.80174	1.77825	1.56191	1.64404	2.30811	1.39063	2.08504	2.26256
63	0.7	1.73695	3.11546	1.73659	1.47851	1.58871	2.30663	1.36494	2.08806	2.21752
64	0.711111	1.71228	3.43111	1.68461	1.39365	1.52482	2.28329	1.32942	2.07641	2.16665
65	0.722222	1.67669	3.73315	1.62177	1.30875	1.4531	2.23681	1.28346	2.04988	2.11403
66	0.733333	1.62922	3.99778	1.54881	1.22505	1.37442	2.16697	1.22721	2.00853	2.0625
67	0.744444	1.56938	4.19952	1.46744	1.14349	1.2897	2.07469	1.16153	1.95264	2.01288
68	0.755556	1.4972	4.3207	1.37972	1.06453	1.19998	1.96198	1.08791	1.88283	1.96364
69	0.766667	1.41327	4.35704	1.28748	0.988165	1.10638	1.83184	1.00823	1.80001	1.91131
70	0.777778	1.31884	4.31595	1.1919	0.913974	1.01011	1.68802	0.924672	1.70539	1.85127
71	0.788889	1.21576	4.20988	1.09346	0.84124	0.912503	1.53476	0.839453	1.60053	1.77894
72	0.8	1.1064	4.04924	0.992201	0.76918	0.814998	1.37646	0.75466	1.48727	1.69091
73	0.811111	0.993456	3.83843	0.888222	0.697178	0.719099	1.21741	0.67209	1.36769	1.5858
74	0.822222	0.879714	3.57593	0.782134	0.624974	0.62634	1.06157	0.593157	1.24408	1.46464
75	0.833333	0.767802	3.25848	0.675385	0.552784	0.538207	0.912376	0.518851	1.11882	1.33072
76	0.844444	0.660036	2.88744	0.570261	0.481308	0.456046	0.772631	0.449773	0.994308	1.18893
77	0.855556	0.558334	2.47422	0.46961	0.411647	0.380978	0.644441	0.386205	0.872844	1.0449
78	0.866667	0.464209	2.04119	0.376375	0.345145	0.313818	0.529206	0.328206	0.756524	0.904086
79	0.877778	0.378789	1.61725	0.293089	0.283186	0.255017	0.42766	0.275717	0.64715	0.77106
80	0.888889	0.302855	1.23019	0.221481	0.227004	0.204649	0.339927	0.228624	0.546164	0.649057
81	0.9	0.236844	0.899854	0.162279	0.177523	0.162424	0.265613	0.186809	0.454599	0.539885
82	0.911111	0.180845	0.634985	0.11522	0.135258	0.127751	0.203909	0.150148	0.373064	0.444091
83	0.922222	0.134588	0.434001	0.0792478	0.100286	0.0998105	0.1537	0.1185	0.301761	0.361285
84	0.933333	0.0974642	0.288312	0.0527897	0.0722787	0.0776551	0.113678	0.0916783	0.240518	0.290513
85	0.944444	0.0685723	0.186308	0.0340519	0.0505876	0.0603009	0.0824398	0.0694192	0.188857	0.230581
86	0.955556	0.0468047	0.116648	0.0212655	0.0343516	0.0468082	0.0585783	0.0513745	0.146054	0.18028
87	0.966667	0.0309509	0.0700987	0.0128534	0.0226131	0.0363399	0.0407515	0.0371134	0.111224	0.138507
88	0.977778	0.0198033	0.039893	0.00751578	0.0144198	0.0281953	0.0277343	0.0261432	0.0833855	0.104284
89	0.988889	0.0122444	0.0211868	0.00424878	0.00890119	0.0218188	0.0184506	0.0179403	0.0615323	0.0767372
90	1	0.00730707	0.0103601	0.00232025	0.00531576	0.0167906	0.0119889	0.0119838	0.0446837	0.0550411

## Sheet: Figure 1D
Number of acidic groups (SO3-, CO2-, PO3(-2)): acid	Distribution Density: acid	Distribution Density: direct	Distribution Density: disperse	Distribution Density: pigment	Distribution Density: solvent	Distribution Density: reactive	Distribution Density: mordant	Distribution Density: basic	Distribution Density: vat
0	70	6	417	282	242	97	60	209	167
1	275	59	0	48	37	14	99	5	0
2	55	297	0	30	16	48	89	1	0
3	19	183	0	6	9	65	22	0	0
4	369	138	0	2	1	26	13	0	0
5	4	17	0	0	0	11	1	0	0
6	1	12	0	0	0	11	0	0	0
7	0	7	0	0	0	2	0	0	0
8	0	1	0	0	0	5	0	0	0
9	0	0	0	0	0	1	0	0	0

## Sheet: Figure 2A
energy, eV	Number of natural colourants in the bar
1.79866	16
2.06264	53
2.31767	103
2.5906	117
2.84564	127
3.10962	131
3.37808	58
3.63758	24
3.90604	17
4.17002	1

## Sheet: Figure 2B
Colour	Proportion of colourants in Colour index
green	0.0474642
black	0.0676203
violet	0.0780234
orange	0.0981795
brown	0.104031
yellow	0.164174
blue	0.18498
red	0.254551

## Sheet: Figure 3A
	Predicted energy of strongest light absorption, eV	Experimental energy of strongest light absorption, eV
0	3.10416	3.00922
1	2.47366	2.25829
2	3.06123	2.87657
3	3.19289	3.03873
4	3.21859	3.03873
5	2.30532	2.43098
6	2.413	2.4796
7	3.00995	2.91718
8	2.77298	2.59372
9	2.57007	2.27904
10	2.23549	2.23387
11	3.01361	2.79234
12	3.12686	2.92406
13	2.89673	3.04619
14	3.73209	3.11508
15	3.7276	3.11508
16	3.53018	3.3328
17	2.68762	2.51992
18	2.5584	2.53538
19	2.59535	2.56157
20	2.62669	2.59916
21	3.12923	2.81773
22	3.12923	2.81773
23	1.95768	2.13759
24	2.57007	2.47465
25	2.30961	2.31738
26	2.78482	2.66052
27	3.01288	2.85668
28	2.47268	2.21789
29	2.87924	3.22026
30	1.84741	1.90738
31	1.77698	1.94937
32	3.01508	3.06123
33	2.88527	3.22026
34	2.90351	3.0313
35	2.35033	2.33925
36	2.16521	2.16748
37	2.58399	2.42148
38	3.55855	3.30613
39	2.72424	2.87657
40	3.13873	2.81773
41	3.28947	3.06123
42	3.55549	3.3328
43	2.40225	2.39344
44	2.81965	2.48956
45	3.46506	3.1467
46	3.05369	2.84358
47	3.20693	2.93791
48	2.44585	2.35703
49	2.58669	2.70699
50	2.47465	2.40738
51	2.4348	2.3751
52	1.88908	2.00291
53	2.43432	2.31738
54	2.96816	2.85668
55	2.72723	2.51481
56	3.13318	2.94489
57	2.77795	2.63227
58	3.04395	2.88326
59	2.72364	2.61561
60	3.52817	3.40604
61	3.42676	3.48258
62	2.44536	2.53538
63	2.56263	3.0239
64	2.06564	2.12295
65	2.35928	2.33925
66	2.42054	2.27486
67	3.09331	2.82415
68	2.91512	2.71886
69	2.96178	3.40604
70	3.25151	3.15471
71	2.26986	2.03914
72	3.98521	3.68988
73	2.14498	1.99325
74	3.1499	2.99469
75	3.16034	2.93791
76	2.78795	2.66624
77	2.83253	2.61561
78	2.57701	2.63227
79	2.80181	2.66624
80	2.79801	2.61561
81	3.21442	3.10727
82	3.0635	3.10727
83	3.20196	2.55103
84	3.27989	2.65482
85	3.0313	2.62114
86	3.29559	3.0995
87	3.32564	3.27989
88	3.44102	3.29734
89	3.07872	2.99469
90	2.61065	2.62669
91	3.01068	2.98029
92	3.44198	3.0995
93	3.42203	3.22026
94	3.01728	3.22026
95	3.02538	2.92406
96	3.2337	3.11508
97	3.2464	2.5722
98	3.16437	2.98029
99	2.55103	2.81773
100	3.23286	3.0995
101	3.1245	3.0239
102	3.19125	3.26263
103	3.21025	3.0995
104	3.37361	3.11508
105	2.38286	2.59916
106	3.01434	3.19536
107	3.79957	3.7009
108	3.60932	3.36902
109	2.88192	2.73687
110	2.49206	2.36603
111	2.87057	2.5722
112	3.97117	3.83839
113	2.75695	2.61011
114	3.1026	3.17084
115	3.40231	3.11508
116	2.01922	1.94326
117	1.98654	1.96171
118	2.33748	1.86436
119	2.55734	2.91033
120	2.89538	2.88998
121	2.70286	2.59372
122	2.64575	2.59372
123	3.19783	2.92406
124	2.84554	2.28745
125	3.02833	2.31738
126	3.93462	3.83839
127	2.83059	2.83059
128	2.77733	3.26263
129	2.77546	3.11508
130	2.38423	2.37965
131	2.90555	2.73687
132	1.75609	1.83947
133	2.49006	2.37965
134	2.38423	1.81257
135	2.85471	2.74292
136	2.87657	2.749
137	3.00776	2.88326
138	2.63283	2.49457
139	3.38373	3.07643
140	2.86858	2.76741
141	3.18633	3.17897
142	2.52146	3.00194
143	2.78169	3.05369
144	3.1459	2.9519
145	2.19979	2.1637
146	2.65084	2.66052
147	5.64572	3.09177
148	3.86954	3.64647
149	3.68769	3.83839
150	2.98891	2.93097
151	2.98603	2.91033
152	2.50972	2.08721
153	2.44826	2.23791
154	2.50515	2.06633
155	2.67718	2.38882
156	2.32259	2.36603
157	3.17653	2.81773
158	2.03179	2.61011
159	2.52608	3.27989
160	3.30878	3.07643
161	3.30702	3.0995
162	3.23623	3.0239
163	2.92199	2.75511
164	3.30437	2.88326
165	3.3328	2.88326
166	3.68112	3.79144
167	3.10028	2.93097
168	3.81947	3.65723
169	2.55893	2.45992
170	2.82737	2.80498
171	2.76618	2.6435
172	2.46726	3.06123
173	4.22131	3.79144
174	2.25623	1.92516
175	4.13818	3.96102
176	3.38928	3.42486
177	3.04844	2.89673
178	2.89876	2.80498
179	3.8599	3.94841
180	2.06152	2.12295
181	2.31912	2.61011
182	2.5706	2.48956
183	2.74657	2.63787
184	3.67022	3.47283
185	3.72312	2.19434
186	3.20362	2.91718
187	2.44199	2.43098
188	2.17242	2.10136
189	2.55103	2.9519
190	2.55523	2.29593
191	2.38975	2.22585
192	3.21942	3.26263
193	2.78732	3.44389
194	4.46936	3.99935
195	3.10727	3.52216
196	3.09177	3.17897
197	3.44772	3.54229
198	3.43625	3.60407
199	3.40324	3.36902
200	3.35444	3.26263
201	3.52416	3.39671
202	3.04395	2.87657
203	2.23831	2.33925
204	2.2037	2.74292
205	3.3132	3.19536
206	2.88527	2.34811
207	2.19823	2.63787
208	2.56316	2.4502
209	2.43767	2.3751
210	3.23539	3.0995
211	2.66166	2.30446
212	3.12686	2.98747
213	2.68355	2.56687
214	2.65482	3.22026
215	2.23912	1.93417
216	3.39857	2.61011
217	2.20096	2.21393
218	2.70286	2.37965
219	2.84881	2.75511
220	3.03426	2.81773
221	2.98101	2.86328
222	2.21908	2.33925
223	3.28424	3.17084
224	2.58561	2.42622
225	2.72184	2.59916
226	2.6588	2.57755
227	2.91924	2.88326
228	2.91512	2.9519
229	2.94489	2.9519
230	2.98747	2.98029
231	2.59971	2.51481
232	2.67198	2.65482
233	3.13477	2.86991
234	2.42908	2.71291
235	2.76433	2.63227
236	1.70536	1.77877
237	1.71932	1.83402
238	2.7135	2.38423
239	2.59971	1.91327
240	1.93477	2.80498
241	2.56475	2.43576
242	2.60626	2.33484
243	2.66394	2.70699
244	3.84434	3.52216
245	3.28685	3.05369
246	2.82415	2.87657
247	2.98675	2.84358
248	3.27729	3.39671
249	2.51481	2.5722
250	2.9639	2.91033
251	2.75695	3.53219
252	2.93722	2.23387
253	3.11273	2.85011
254	2.86064	3.04619
255	2.62447	2.37055
256	2.29635	1.88419
257	2.9498	3.0995
258	2.53072	2.36152
259	2.91512	2.78607
260	3.85031	3.61458
261	2.60681	3.00194
262	3.77183	3.42486
263	3.54431	3.35081
264	2.92475	2.62669
265	3.04245	2.97314
266	3.1316	3.34178
267	2.67371	2.75511
268	3.39485	3.42486
269	2.78607	2.69522
270	3.24895	3.0995
271	3.23033	3.11508
272	3.19536	3.07643
273	3.18797	3.11508
274	3.0063	2.37965
275	2.4248	2.45992
276	2.29084	2.1157
277	2.31392	2.15993
278	2.73264	2.67775
279	2.59481	2.75511
280	3.33369	3.07643
281	2.61672	2.32172
282	3.72536	3.45348
283	2.68355	2.5302
284	2.06875	2.0837
285	4.11347	3.87438
286	3.97499	3.60407
287	3.13477	3.06881
288	3.53522	3.41543
289	3.71754	3.11508
290	2.81581	2.60462
291	2.39021	2.3751
292	3.29121	3.18715
293	3.24555	3.13081
294	3.24385	3.05369
295	3.22277	3.0313
296	3.01288	3.36902
297	3.61669	3.60407
298	2.62114	2.17509
299	3.33011	3.3782
300	2.75511	2.84358
301	1.91504	1.91327
302	2.07776	2.0802
303	2.02218	2.07672
304	3.6454	2.41206
305	2.31868	2.45505
306	2.85011	2.71886
307	3.61774	3.20362
308	3.34358	3.06123
309	2.61672	2.62114
310	2.64688	2.1866
311	3.13953	2.84358
312	2.96461	2.83059
313	2.98963	2.98029
314	3.19783	2.97314
315	3.47672	3.34178
316	3.45926	3.21192
317	2.54841	2.27904
318	2.81965	2.69522
319	2.45992	2.30446
320	3.16922	3.10727
321	2.11138	2.09426
322	2.33616	2.12295
323	2.0653	2.03246
324	2.54841	3.21192
325	3.22277	3.18715
326	3.86592	2.61561
327	3.26092	3.20362
328	3.32208	2.9519
329	3.3481	3.26263
330	2.0378	2.03914
331	1.95336	2.05947
332	2.3322	2.29593
333	2.21908	2.17509
334	2.16938	2.34811
335	3.23033	3.20362
336	2.76679	2.88326
337	2.85998	3.08408
338	2.80434	3.1467
339	2.64293	2.82415
340	2.6588	2.63787
341	2.55523	2.58292
342	3.58738	3.32386
343	3.00121	3.17897
344	3.13953	3.17897
345	2.21472	2.12295
346	2.03413	2.55629
347	2.70758	2.39807
348	2.65994	2.21393
349	2.47861	2.32608
350	2.56157	2.45505
351	3.091	2.89673
352	3.64862	3.38743
353	2.92061	2.81773
354	2.64575	2.31306
355	2.84815	2.77982
356	2.16748	2.13759
357	3.21192	3.1467
358	2.88058	2.74292
359	2.02251	2.15617
360	2.62892	2.5302
361	1.86576	2.05605
362	2.68529	2.80498
363	3.11039	2.88326
364	1.81125	1.75858
365	3.5905	2.68355
366	2.1994	1.98368
367	2.40225	2.50972
368	3.24895	3.06123
369	2.68588	2.38882
370	2.95966	2.67775
371	2.82157	2.80498
372	3.16195	2.81134
373	2.73264	2.64915
374	3.16195	3.0239
375	3.15792	3.0239
376	2.72663	2.59372
377	3.94589	3.55244
378	2.90487	3.19536
379	2.58723	2.45505
380	2.61561	2.65482
381	3.1459	3.25407
382	2.892	3.56264
383	2.36739	2.81134
384	2.67256	3.47283
385	2.65141	3.57291
386	2.14684	1.98051
387	2.64406	2.7736
388	2.33484	2.5722
389	2.50617	2.66624
390	2.38423	2.38423
391	2.37373	2.34367
392	3.6454	3.39671
393	2.98675	2.85011
394	3.26092	3.00194
395	2.52762	2.37055
396	2.52402	2.43576
397	2.71469	3.00922
398	2.91718	2.81773
399	2.92613	3.06881
400	2.83837	2.72484
401	2.84162	2.69522
402	3.39951	3.58324
403	3.38836	2.70109
404	2.68297	2.6435
405	2.63731	2.63787
406	3.22949	3.17897
407	2.3692	2.21393
408	2.6628	3.0239
409	3.52416	3.36902
410	3.47672	3.44389
411	3.61352	3.59362
412	3.74449	3.35081
413	3.04994	2.94489
414	3.29034	2.61011
415	3.04844	2.9519
416	2.36018	2.29593
417	2.90624	2.84358
418	2.60353	2.30019
419	3.29121	3.21192
420	3.61458	3.31497
421	2.30104	2.45505
422	2.60189	2.44055
423	2.83837	2.78607
424	3.00194	3.00194
425	3.03724	2.86991
426	3.13318	3.11508
427	3.07261	2.89673
428	3.05294	2.45505
429	3.04245	3.87438
430	2.83448	3.51218
431	2.96745	3.77988
432	3.13873	3.04619
433	3.20527	3.05369
434	2.40551	2.43576
435	2.60243	2.4796
436	2.66166	2.36152
437	2.24642	2.26241
438	2.69874	2.58292
439	3.20196	3.18715
440	3.19207	3.06123
441	2.89538	3.10727
442	4.32891	3.86231
443	3.10883	2.62114
444	2.97385	2.9519
445	2.91649	2.81134
446	2.09108	2.09426
447	2.16938	2.20213
448	3.22865	3.06123
449	3.19948	3.17897
450	2.96816	2.86328
451	2.94419	2.85011
452	3.30878	3.56264
453	2.47762	2.45505
454	2.58507	2.73687
455	2.41724	2.42622
456	2.55998	2.62114
457	3.54127	3.64647
458	4.12442	3.75697
459	3.1499	2.9519
460	3.86833	3.08408
461	3.56982	4.30486
462	2.92958	2.69522
463	3.46603	3.44389
464	1.80624	1.66416
465	3.46313	3.36902
466	2.79991	2.66624
467	4.41839	3.77988
468	3.9942	3.85031
469	2.61561	2.67198
470	3.25578	2.98747
471	3.42581	3.59362
472	3.40604	3.22026
473	1.77596	2.05265
474	2.27653	2.45505
475	2.75144	2.4996
476	2.72065	3.0239
477	2.56847	2.40738
478	3.39299	3.23708
479	3.36994	3.17084
480	2.58723	3.48258
481	2.69405	3.11508
482	2.57648	2.44536
483	3.13556	3.05369
484	2.26862	2.1121
485	2.69054	2.77982
486	3.09254	2.83059
487	2.2972	2.15993
488	2.76125	2.51481
489	2.6958	2.0358
490	2.64745	2.31738
491	2.65368	2.05947
492	4.05163	3.81477
493	2.29933	2.38423
494	2.68471	2.62669
495	2.01005	2.1085
496	2.51992	2.60462
497	2.56422	2.81773
498	2.46628	2.18275
499	1.83186	1.79421
500	4.1632	3.92342
501	2.42955	2.70699
502	3.72424	3.3328
503	3.05219	2.91718
504	3.05369	2.86991
505	2.73024	2.85011
506	2.76618	2.89673
507	2.70758	2.89673
508	2.7141	2.91033
509	2.68065	2.08721
510	3.20445	3.12292
511	2.19979	2.16748
512	3.4353	3.07643
513	2.88661	2.71291
514	3.01142	2.85011
515	2.95966	2.78607
516	2.86991	2.749
517	3.01948	2.85011
518	4.04767	3.35081
519	2.67949	2.54057
520	2.70876	2.55629
521	2.73807	2.63227
522	2.75205	2.64915
523	2.86262	2.76125
524	2.64406	2.49457
525	2.43576	2.33484
526	2.5302	2.45505
527	2.6958	2.32608
528	2.8846	2.81773
529	2.56687	2.33925
530	3.18142	3.0239
531	3.34088	3.30613
532	2.64237	2.5302
533	2.27403	2.34811
534	4.22275	2.85011
535	3.27383	3.13873
536	2.17204	2.37055
537	2.18121	2.31738
538	2.84358	2.80498
539	3.1749	2.98747
540	2.53642	2.33484
541	2.53072	2.14498
542	2.5143	2.17128
543	2.76125	2.71291
544	2.52197	2.15993
545	2.93722	2.91718
546	2.02317	2.02582
547	3.19536	3.06123
548	2.37829	3.3328
549	3.51218	3.32386
550	2.89944	2.75511
551	2.26862	2.60462
552	2.68007	2.64915
553	2.7064	2.64915
554	2.71469	2.36603
555	3.83601	3.60407
556	2.72244	2.59372
557	2.8235	2.68355
558	3.6844	3.92342
559	2.49407	2.26654
560	2.49909	2.29593
561	2.48109	2.30875
562	2.62003	2.25418
563	2.65368	2.5302
564	2.39807	2.29593
565	3.20196	2.69522
566	3.06502	3.0239
567	3.76496	3.64647
568	3.03947	3.38743
569	3.79144	3.67893
570	3.08025	2.88998
571	3.40137	3.10727
572	3.44198	3.27989
573	3.62621	3.12292
574	3.91228	3.12292
575	3.76496	3.06123
576	3.94589	3.09177
577	3.50424	3.06123
578	3.74336	3.04619
579	3.76153	3.00922
580	2.96816	2.83707
581	2.59264	2.91718
582	2.9918	2.50465
583	2.77298	2.85011
584	2.80498	3.30613
585	2.78732	3.47283
586	2.78294	2.67198
587	2.37282	2.25418
588	2.51022	2.34367
589	3.29296	3.16276
590	2.47268	2.38423
591	3.22193	3.13873
592	1.91564	1.87848
593	2.47663	2.43098
594	3.10416	2.92406
595	2.52969	2.36152
596	3.26865	3.11508
597	3.44293	3.40604
598	2.40318	2.36152
599	2.50617	2.43098
600	2.25911	2.15617
601	2.63731	2.5302
602	3.29209	3.50226
603	3.19866	3.00922
604	3.01948	2.83059
605	2.77733	2.67198
606	3.03575	2.81773
607	3.79376	3.03873
608	2.60243	2.04926
609	2.73325	2.43098
610	1.96762	1.92217
611	2.3824	2.35256
612	2.07881	2.13759
613	2.85602	3.23708
614	2.71054	2.4796
615	3.4458	3.27124
616	3.41167	2.61011
617	2.11282	2.13759
618	3.17979	3.20362
619	3.10338	3.1467
620	2.91992	3.13873
621	2.85077	2.84358
622	2.71648	2.5722
623	2.95966	2.69522
624	3.19618	3.00922
625	3.07338	3.30613
626	3.01215	3.32386
627	2.98029	3.44389
628	2.62225	2.21789
629	3.02243	3.22865
630	2.98531	3.16276
631	2.99976	3.17897
632	3.03873	2.81773
633	3.3608	3.06123
634	2.77982	2.48457
635	2.83318	3.00922
636	2.7792	2.86991
637	2.67083	2.83707
638	1.88219	1.88994
639	2.68937	2.58831
640	2.81134	2.56687
641	2.82286	2.55103

## Sheet: Figure 3B
Epoch	Training RMSE, ev,	Validation RMSE, ev,	Learning rate
0	0.863366	0.743434	8.35325e-06
1	0.677878	0.660466	0.00164931
2	0.613509	0.577226	0.00329026
3	0.567338	0.527006	0.00493121
4	0.537931	0.525893	0.00657217
5	0.512292	0.486825	0.00821312
6	0.481485	0.467124	0.00809711
7	0.463658	0.445483	0.00798273
8	0.446165	0.427604	0.00786998
9	0.432538	0.417056	0.00775881
10	0.422996	0.412	0.00764922
11	0.412854	0.406932	0.00754117
12	0.405899	0.414208	0.00743465
13	0.398073	0.387359	0.00732963
14	0.390111	0.392618	0.0072261
15	0.392029	0.385117	0.00712403
16	0.391102	0.378005	0.0070234
17	0.382763	0.37272	0.00692419
18	0.377649	0.379397	0.00682639
19	0.370033	0.369033	0.00672996
20	0.369371	0.376375	0.0066349
21	0.364171	0.371646	0.00654118
22	0.36192	0.359738	0.00644879
23	0.356951	0.356065	0.0063577
24	0.351507	0.355522	0.00626789
25	0.346223	0.348728	0.00617936
26	0.341924	0.3463	0.00609207
27	0.341452	0.349428	0.00600602
28	0.335738	0.340702	0.00592119
29	0.331736	0.341037	0.00583755
30	0.328506	0.34496	0.00575509
31	0.328828	0.340365	0.0056738
32	0.330015	0.340192	0.00559366
33	0.331147	0.343944	0.00551464
34	0.325547	0.33426	0.00543675
35	0.320227	0.329263	0.00535995
36	0.31324	0.328346	0.00528424
37	0.307981	0.323557	0.0052096
38	0.305106	0.326115	0.00513601
39	0.303396	0.32507	0.00506347
40	0.307083	0.319818	0.00499194
41	0.301095	0.323	0.00492143
42	0.299622	0.330549	0.00485192
43	0.298439	0.31864	0.00478338
44	0.290641	0.312749	0.00471582
45	0.290334	0.314163	0.0046492
46	0.285729	0.315404	0.00458353
47	0.293455	0.318347	0.00451879
48	0.284995	0.308989	0.00445496
49	0.282765	0.312872	0.00439203
50	0.278985	0.309342	0.00432999
51	0.274884	0.303946	0.00426883
52	0.273079	0.306736	0.00420853
53	0.272214	0.301734	0.00414909
54	0.269878	0.303278	0.00409048
55	0.268051	0.303592	0.0040327
56	0.266658	0.297909	0.00397574
57	0.265112	0.299264	0.00391958
58	0.26418	0.299409	0.00386422
59	0.263457	0.29632	0.00380963
60	0.263286	0.29653	0.00375582
61	0.258683	0.294514	0.00370277
62	0.257901	0.29521	0.00365047
63	0.255588	0.294507	0.0035989
64	0.253191	0.293551	0.00354807
65	0.250413	0.28908	0.00349795
66	0.248895	0.289121	0.00344854
67	0.247672	0.289275	0.00339983
68	0.245802	0.290052	0.00335181
69	0.246341	0.290077	0.00330446
70	0.246915	0.292096	0.00325779
71	0.245309	0.28718	0.00321177
72	0.240601	0.28552	0.0031664
73	0.238451	0.286862	0.00312168
74	0.239837	0.28775	0.00307758
75	0.238331	0.283465	0.00303411
76	0.237277	0.283708	0.00299125
77	0.237751	0.285262	0.002949
78	0.233998	0.283107	0.00290735
79	0.233142	0.282683	0.00286628
80	0.230988	0.285618	0.00282579
81	0.23033	0.281553	0.00278588
82	0.227688	0.279919	0.00274653
83	0.226946	0.281594	0.00270773
84	0.226844	0.28128	0.00266948
85	0.225357	0.279778	0.00263178
86	0.224692	0.278772	0.0025946
87	0.223696	0.277734	0.00255795
88	0.222548	0.281433	0.00252182
89	0.221317	0.276551	0.0024862
90	0.219295	0.278371	0.00245108
91	0.219095	0.278152	0.00241646
92	0.218067	0.275771	0.00238233
93	0.217274	0.275709	0.00234868
94	0.215414	0.275772	0.0023155
95	0.215121	0.277235	0.00228279
96	0.214439	0.274342	0.00225055
97	0.21317	0.275352	0.00221876
98	0.213347	0.274772	0.00218742
99	0.211781	0.276592	0.00215652
100	0.212204	0.275144	0.00212606
101	0.210574	0.275828	0.00209603
102	0.209836	0.273117	0.00206642
103	0.208023	0.271009	0.00203723
104	0.208334	0.272099	0.00200846
105	0.206965	0.274316	0.00198009
106	0.20584	0.273421	0.00195212
107	0.205679	0.27031	0.00192454
108	0.205481	0.272203	0.00189736
109	0.203745	0.271493	0.00187056
110	0.203445	0.271422	0.00184414
111	0.202209	0.270045	0.00181809
112	0.202005	0.270462	0.00179241
113	0.200685	0.269078	0.00176709
114	0.200416	0.26743	0.00174213
115	0.199389	0.26982	0.00171752
116	0.1988	0.268678	0.00169326
117	0.198368	0.268628	0.00166934
118	0.198282	0.268665	0.00164576
119	0.197014	0.268833	0.00162252
120	0.19685	0.268152	0.0015996
121	0.195893	0.268375	0.001577
122	0.195501	0.268048	0.00155473
123	0.194155	0.266963	0.00153277
124	0.194149	0.266184	0.00151112
125	0.193114	0.26815	0.00148977
126	0.19361	0.267237	0.00146873
127	0.192796	0.265302	0.00144798
128	0.191889	0.265728	0.00142753
129	0.191284	0.265854	0.00140736
130	0.190914	0.266833	0.00138748
131	0.190779	0.26683	0.00136789
132	0.19017	0.265875	0.00134856
133	0.189349	0.264992	0.00132952
134	0.188853	0.265422	0.00131074
135	0.188577	0.26539	0.00129222
136	0.187522	0.263987	0.00127397
137	0.186961	0.264438	0.00125597
138	0.186632	0.26533	0.00123823
139	0.186049	0.264766	0.00122074
140	0.186381	0.264986	0.0012035
141	0.185492	0.264592	0.0011865
142	0.18559	0.264124	0.00116974
143	0.185211	0.263637	0.00115322
144	0.184473	0.264603	0.00113693
145	0.183681	0.264359	0.00112087
146	0.183825	0.263892	0.00110504
147	0.183138	0.26438	0.00108943
148	0.182865	0.263875	0.00107404
149	0.1826	0.263817	0.00105887
150	0.181621	0.262674	0.00104391
151	0.181655	0.263262	0.00102917
152	0.181771	0.263918	0.00101463
153	0.181065	0.262076	0.0010003
154	0.180221	0.263645	0.000986167
155	0.180751	0.262705	0.000972237
156	0.17986	0.263133	0.000958504
157	0.179082	0.263208	0.000944965
158	0.179022	0.262046	0.000931617
159	0.178825	0.262218	0.000918458
160	0.178845	0.262286	0.000905485
161	0.177799	0.262128	0.000892694
162	0.177729	0.261554	0.000880085
163	0.176957	0.261958	0.000867653
164	0.177316	0.261382	0.000855398
165	0.177585	0.261945	0.000843315
166	0.17643	0.262849	0.000831403
167	0.175908	0.261519	0.000819659
168	0.175818	0.262212	0.000808081
169	0.175402	0.262185	0.000796667
170	0.175244	0.261845	0.000785414
171	0.175174	0.262035	0.00077432
172	0.174561	0.261872	0.000763382
173	0.17496	0.261701	0.000752599
174	0.173945	0.262133	0.000741969
175	0.174666	0.262203	0.000731488
176	0.173347	0.261432	0.000721156
177	0.173262	0.261078	0.000710969
178	0.17316	0.261184	0.000700927
179	0.173224	0.262043	0.000691026
180	0.172566	0.261315	0.000681265
181	0.172909	0.26105	0.000671642
182	0.172017	0.260338	0.000662155
183	0.17122	0.260423	0.000652802
184	0.171484	0.260218	0.000643581
185	0.171198	0.26017	0.00063449
186	0.171234	0.260234	0.000625528
187	0.171457	0.260132	0.000616692
188	0.170617	0.260812	0.000607981
189	0.17036	0.259466	0.000599394
190	0.170082	0.259284	0.000590927
191	0.170151	0.260027	0.00058258
192	0.169864	0.259906	0.000574351
193	0.16975	0.259843	0.000566238
194	0.16931	0.260149	0.00055824
195	0.169404	0.260296	0.000550355
196	0.168996	0.259285	0.000542581
197	0.168632	0.259294	0.000534917
198	0.168772	0.260514	0.000527361
199	0.168839	0.259993	0.000519912
200	0.168143	0.259423	0.000512568
201	0.167655	0.259197	0.000505328
202	0.167801	0.259349	0.00049819
203	0.167682	0.258886	0.000491153
204	0.167366	0.259386	0.000484215
205	0.167333	0.259636	0.000477376
206	0.167087	0.259492	0.000470633
207	0.166619	0.259443	0.000463985
208	0.166787	0.25954	0.000457431
209	0.16666	0.259093	0.00045097
210	0.166073	0.259365	0.0004446
211	0.166046	0.258713	0.00043832
212	0.166199	0.258748	0.000432128
213	0.165482	0.25868	0.000426024
214	0.166142	0.259099	0.000420007
215	0.165257	0.258903	0.000414074
216	0.165367	0.259252	0.000408225
217	0.16551	0.258963	0.000402459
218	0.165455	0.259061	0.000396774
219	0.164864	0.258267	0.000391169
220	0.165042	0.258625	0.000385644
221	0.164985	0.257951	0.000380197
222	0.164667	0.258776	0.000374826
223	0.164494	0.258323	0.000369532
224	0.164292	0.25793	0.000364312
225	0.164264	0.258355	0.000359166
226	0.164262	0.257864	0.000354093
227	0.164214	0.258793	0.000349091
228	0.163817	0.258652	0.00034416
229	0.163848	0.257651	0.000339299
230	0.163736	0.257914	0.000334506
231	0.163797	0.257581	0.000329781
232	0.162843	0.258163	0.000325123
233	0.163534	0.258581	0.000320531
234	0.163528	0.258298	0.000316003
235	0.163269	0.258751	0.000311539
236	0.163047	0.258771	0.000307139
237	0.16251	0.258236	0.0003028
238	0.162764	0.258059	0.000298523
239	0.161994	0.258015	0.000294307
240	0.162505	0.25817	0.00029015
241	0.162419	0.257936	0.000286051
242	0.162131	0.25826	0.000282011
243	0.162482	0.258289	0.000278027
244	0.16216	0.258635	0.0002741
245	0.161998	0.258142	0.000270228
246	0.161573	0.258249	0.000266411
247	0.161908	0.257944	0.000262648
248	0.161254	0.258293	0.000258938
249	0.161715	0.258036	0.000255281
250	0.16137	0.258178	0.000251675
251	0.160836	0.257771	0.00024812
252	0.161365	0.258124	0.000244615
253	0.161459	0.2578	0.00024116
254	0.160752	0.257726	0.000237753
255	0.160818	0.2572	0.000234395
256	0.160818	0.257498	0.000231084
257	0.160525	0.257543	0.00022782
258	0.160573	0.257148	0.000224602
259	0.160844	0.257684	0.000221429
260	0.160883	0.257596	0.000218302
261	0.160502	0.257456	0.000215218
262	0.160641	0.257789	0.000212178
263	0.160859	0.257698	0.000209181
264	0.160252	0.257199	0.000206226
265	0.160204	0.257511	0.000203313
266	0.160436	0.257074	0.000200441
267	0.159755	0.256813	0.00019761
268	0.159606	0.256936	0.000194819
269	0.159935	0.257139	0.000192067
270	0.159746	0.257208	0.000189354
271	0.159974	0.257346	0.000186679
272	0.159781	0.25733	0.000184043
273	0.159776	0.257759	0.000181443
274	0.159736	0.257402	0.00017888
275	0.159692	0.257406	0.000176353
276	0.159605	0.257714	0.000173862
277	0.159867	0.257117	0.000171406
278	0.159543	0.257635	0.000168985
279	0.159103	0.257304	0.000166598
280	0.158908	0.257835	0.000164245
281	0.1599	0.257393	0.000161925
282	0.15879	0.257901	0.000159638
283	0.158858	0.257363	0.000157383
284	0.158847	0.257228	0.00015516
285	0.158584	0.257333	0.000152968
286	0.159008	0.257388	0.000150807
287	0.158811	0.256907	0.000148677
288	0.158388	0.25725	0.000146577
289	0.158519	0.25714	0.000144507
290	0.158942	0.257119	0.000142466
291	0.158984	0.257251	0.000140453
292	0.158524	0.256944	0.000138469
293	0.158405	0.256997	0.000136513
294	0.158468	0.257271	0.000134585
295	0.157996	0.257253	0.000132684
296	0.158192	0.257013	0.00013081
297	0.158376	0.256972	0.000128962
298	0.158433	0.256886	0.000127141
299	0.15839	0.257435	0.000125345
300	0.158623	0.25718	0.000123574
301	0.157903	0.257338	0.000121829
302	0.158393	0.257504	0.000120108
303	0.157909	0.257253	0.000118411
304	0.158241	0.257105	0.000116739
305	0.158049	0.257037	0.00011509
306	0.157865	0.257173	0.000113464
307	0.157934	0.257216	0.000111861
308	0.158035	0.257136	0.000110281
309	0.157959	0.257322	0.000108723
310	0.157603	0.257074	0.000107188
311	0.157569	0.257295	0.000105674
312	0.157905	0.257314	0.000104181
313	0.157734	0.257284	0.000102709
314	0.157204	0.257394	0.000101259
315	0.157072	0.257424	9.98284e-05
316	0.157401	0.257234	9.84183e-05
317	0.15699	0.257473	9.70281e-05
318	0.157405	0.257344	9.56575e-05
319	0.157559	0.2573	9.43064e-05
320	0.157382	0.257008	9.29743e-05
321	0.157191	0.257238	9.1661e-05
322	0.157169	0.257102	9.03662e-05
323	0.157375	0.257325	8.90898e-05
324	0.157402	0.257152	8.78314e-05
325	0.157377	0.257156	8.65908e-05
326	0.157168	0.257094	8.53676e-05
327	0.15713	0.257181	8.41618e-05
328	0.157349	0.257016	8.2973e-05
329	0.157083	0.2571	8.1801e-05
330	0.156555	0.257097	8.06455e-05
331	0.157245	0.256944	7.95064e-05
332	0.156915	0.257112	7.83834e-05
333	0.157093	0.25693	7.72762e-05
334	0.157021	0.256948	7.61846e-05
335	0.156496	0.257024	7.51085e-05
336	0.156623	0.257131	7.40476e-05
337	0.156794	0.257109	7.30016e-05
338	0.156755	0.25703	7.19705e-05
339	0.15701	0.256922	7.09539e-05
340	0.156883	0.257017	6.99516e-05
341	0.15639	0.257073	6.89636e-05
342	0.15683	0.256916	6.79894e-05
343	0.156228	0.256957	6.70291e-05
344	0.156612	0.256867	6.60823e-05
345	0.156264	0.256788	6.51488e-05
346	0.156916	0.256845	6.42286e-05
347	0.156682	0.256871	6.33214e-05
348	0.156467	0.257021	6.24269e-05
349	0.15661	0.25681	6.15451e-05
350	0.156203	0.257012	6.06758e-05
351	0.156133	0.257077	5.98187e-05
352	0.15647	0.257075	5.89738e-05
353	0.156239	0.256968	5.81408e-05
354	0.156326	0.257023	5.73195e-05
355	0.15688	0.257081	5.65099e-05
356	0.156392	0.257121	5.57117e-05
357	0.156168	0.256786	5.49247e-05
358	0.15627	0.25685	5.41489e-05
359	0.156229	0.257053	5.3384e-05
360	0.15625	0.257047	5.263e-05
361	0.156241	0.256861	5.18866e-05
362	0.156232	0.257178	5.11537e-05
363	0.155895	0.257029	5.04311e-05
364	0.156141	0.257183	4.97187e-05
365	0.156053	0.257071	4.90165e-05
366	0.156642	0.256956	4.83241e-05
367	0.156256	0.256884	4.76415e-05
368	0.156532	0.257001	4.69686e-05
369	0.15629	0.25669	4.63051e-05
370	0.156327	0.256787	4.5651e-05
371	0.156144	0.256792	4.50062e-05
372	0.156177	0.256889	4.43705e-05
373	0.155804	0.256726	4.37437e-05
374	0.155919	0.256799	4.31259e-05
375	0.155485	0.256909	4.25167e-05
376	0.155608	0.256835	4.19161e-05
377	0.155871	0.256949	4.13241e-05
378	0.155794	0.256877	4.07404e-05
379	0.15579	0.256884	4.01649e-05
380	0.156234	0.256817	3.95976e-05
381	0.15573	0.256885	3.90382e-05
382	0.156301	0.256865	3.84868e-05
383	0.155919	0.256911	3.79432e-05
384	0.155974	0.256687	3.74072e-05
385	0.155668	0.256635	3.68788e-05
386	0.155922	0.256576	3.63579e-05
387	0.156367	0.25659	3.58443e-05
388	0.155812	0.256712	3.5338e-05
389	0.155716	0.256674	3.48389e-05
390	0.155602	0.256796	3.43468e-05
391	0.156071	0.256705	3.38616e-05
392	0.15577	0.256541	3.33833e-05
393	0.155958	0.256699	3.29118e-05
394	0.155694	0.256539	3.24469e-05
395	0.15589	0.256412	3.19886e-05
396	0.155995	0.256299	3.15367e-05
397	0.155633	0.256407	3.10913e-05
398	0.155761	0.25641	3.06521e-05
399	0.155816	0.256555	3.02191e-05
400	0.155441	0.256552	2.97923e-05
401	0.155311	0.25651	2.93714e-05
402	0.155846	0.256509	2.89566e-05
403	0.155099	0.256437	2.85475e-05
404	0.155857	0.256493	2.81443e-05
405	0.155591	0.256618	2.77468e-05
406	0.155413	0.256581	2.73548e-05
407	0.155576	0.256641	2.69684e-05
408	0.155943	0.256548	2.65875e-05
409	0.155744	0.256544	2.6212e-05
410	0.155633	0.256522	2.58417e-05
411	0.155915	0.25656	2.54767e-05
412	0.155058	0.256575	2.51168e-05
413	0.1554	0.256523	2.4762e-05
414	0.15617	0.256563	2.44123e-05
415	0.155147	0.256603	2.40674e-05
416	0.155572	0.256649	2.37275e-05
417	0.155295	0.256538	2.33923e-05
418	0.155817	0.256596	2.30619e-05
419	0.15553	0.256643	2.27362e-05
420	0.155595	0.25659	2.2415e-05
421	0.155524	0.25668	2.20984e-05
422	0.155613	0.256529	2.17862e-05
423	0.155715	0.256574	2.14785e-05
424	0.155508	0.256523	2.11751e-05
425	0.155407	0.256544	2.0876e-05
426	0.155427	0.256521	2.05811e-05
427	0.155878	0.256453	2.02904e-05
428	0.155036	0.256581	2.00038e-05
429	0.155394	0.256555	1.97213e-05
430	0.155193	0.256627	1.94427e-05
431	0.155112	0.256603	1.91681e-05
432	0.155594	0.25666	1.88973e-05
433	0.155066	0.256565	1.86304e-05
434	0.155373	0.256633	1.83672e-05
435	0.155229	0.256606	1.81078e-05
436	0.155407	0.256609	1.7852e-05
437	0.155224	0.256552	1.75998e-05
438	0.155071	0.25659	1.73512e-05
439	0.155757	0.256477	1.71061e-05
440	0.155289	0.256449	1.68645e-05
441	0.15545	0.256511	1.66263e-05
442	0.154912	0.256471	1.63915e-05
443	0.155246	0.256504	1.61599e-05
444	0.155287	0.256438	1.59317e-05
445	0.155234	0.256504	1.57066e-05
446	0.155226	0.256572	1.54848e-05
447	0.154938	0.256516	1.5266e-05
448	0.155356	0.256501	1.50504e-05
449	0.155141	0.256584	1.48378e-05
450	0.155407	0.256522	1.46282e-05
451	0.155147	0.256575	1.44216e-05
452	0.155146	0.256548	1.42179e-05
453	0.155379	0.25649	1.40171e-05
454	0.155425	0.256474	1.38191e-05
455	0.155327	0.256489	1.36239e-05
456	0.154984	0.256471	1.34314e-05
457	0.155138	0.256403	1.32417e-05
458	0.154796	0.256368	1.30547e-05
459	0.155456	0.256462	1.28703e-05
460	0.154986	0.25643	1.26885e-05
461	0.155199	0.256508	1.25092e-05
462	0.155498	0.256484	1.23325e-05
463	0.154939	0.256397	1.21583e-05
464	0.155297	0.256445	1.19866e-05
465	0.154927	0.25648	1.18173e-05
466	0.155147	0.256408	1.16504e-05
467	0.155348	0.256457	1.14858e-05
468	0.155415	0.25648	1.13236e-05
469	0.155003	0.256473	1.11636e-05
470	0.154949	0.256459	1.10059e-05
471	0.154952	0.256463	1.08505e-05
472	0.154974	0.256488	1.06972e-05
473	0.154859	0.256432	1.05461e-05
474	0.154843	0.256432	1.03971e-05
475	0.155589	0.256469	1.02503e-05
476	0.155178	0.25645	1.01055e-05
477	0.154587	0.256484	9.96275e-06
478	0.155552	0.256442	9.82202e-06
479	0.155267	0.256459	9.68328e-06
480	0.155104	0.256422	9.5465e-06
481	0.154882	0.256453	9.41166e-06
482	0.154752	0.25645	9.27872e-06
483	0.154886	0.25641	9.14765e-06
484	0.154885	0.256446	9.01844e-06
485	0.155126	0.25644	8.89105e-06
486	0.154907	0.256439	8.76546e-06
487	0.154735	0.256385	8.64165e-06
488	0.155258	0.256385	8.51959e-06
489	0.155673	0.256412	8.39924e-06
490	0.154964	0.25641	8.2806e-06
491	0.155318	0.256388	8.16364e-06
492	0.154893	0.256384	8.04833e-06
493	0.155143	0.256328	7.93464e-06
494	0.155053	0.256334	7.82256e-06
495	0.154861	0.256345	7.71207e-06
496	0.155359	0.256345	7.60313e-06
497	0.154954	0.256372	7.49574e-06
498	0.155091	0.256403	7.38986e-06
499	0.155123	0.256351	7.28547e-06

## Sheet: Figure 3C
Epoch	Training RMSE, ev,	Validation RMSE, ev,	Learning rate
0	0.863366	0.743434	8.35325e-06
1	0.677878	0.660466	0.00164931
2	0.613509	0.577226	0.00329026
3	0.567338	0.527006	0.00493121
4	0.537931	0.525893	0.00657217
5	0.512292	0.486825	0.00821312
6	0.481485	0.467124	0.00809711
7	0.463658	0.445483	0.00798273
8	0.446165	0.427604	0.00786998
9	0.432538	0.417056	0.00775881
10	0.422996	0.412	0.00764922
11	0.412854	0.406932	0.00754117
12	0.405899	0.414208	0.00743465
13	0.398073	0.387359	0.00732963
14	0.390111	0.392618	0.0072261
15	0.392029	0.385117	0.00712403
16	0.391102	0.378005	0.0070234
17	0.382763	0.37272	0.00692419
18	0.377649	0.379397	0.00682639
19	0.370033	0.369033	0.00672996
20	0.369371	0.376375	0.0066349
21	0.364171	0.371646	0.00654118
22	0.36192	0.359738	0.00644879
23	0.356951	0.356065	0.0063577
24	0.351507	0.355522	0.00626789
25	0.346223	0.348728	0.00617936
26	0.341924	0.3463	0.00609207
27	0.341452	0.349428	0.00600602
28	0.335738	0.340702	0.00592119
29	0.331736	0.341037	0.00583755
30	0.328506	0.34496	0.00575509
31	0.328828	0.340365	0.0056738
32	0.330015	0.340192	0.00559366
33	0.331147	0.343944	0.00551464
34	0.325547	0.33426	0.00543675
35	0.320227	0.329263	0.00535995
36	0.31324	0.328346	0.00528424
37	0.307981	0.323557	0.0052096
38	0.305106	0.326115	0.00513601
39	0.303396	0.32507	0.00506347
40	0.307083	0.319818	0.00499194
41	0.301095	0.323	0.00492143
42	0.299622	0.330549	0.00485192
43	0.298439	0.31864	0.00478338
44	0.290641	0.312749	0.00471582
45	0.290334	0.314163	0.0046492
46	0.285729	0.315404	0.00458353
47	0.293455	0.318347	0.00451879
48	0.284995	0.308989	0.00445496
49	0.282765	0.312872	0.00439203
50	0.278985	0.309342	0.00432999
51	0.274884	0.303946	0.00426883
52	0.273079	0.306736	0.00420853
53	0.272214	0.301734	0.00414909
54	0.269878	0.303278	0.00409048
55	0.268051	0.303592	0.0040327
56	0.266658	0.297909	0.00397574
57	0.265112	0.299264	0.00391958
58	0.26418	0.299409	0.00386422
59	0.263457	0.29632	0.00380963
60	0.263286	0.29653	0.00375582
61	0.258683	0.294514	0.00370277
62	0.257901	0.29521	0.00365047
63	0.255588	0.294507	0.0035989
64	0.253191	0.293551	0.00354807
65	0.250413	0.28908	0.00349795
66	0.248895	0.289121	0.00344854
67	0.247672	0.289275	0.00339983
68	0.245802	0.290052	0.00335181
69	0.246341	0.290077	0.00330446
70	0.246915	0.292096	0.00325779
71	0.245309	0.28718	0.00321177
72	0.240601	0.28552	0.0031664
73	0.238451	0.286862	0.00312168
74	0.239837	0.28775	0.00307758
75	0.238331	0.283465	0.00303411
76	0.237277	0.283708	0.00299125
77	0.237751	0.285262	0.002949
78	0.233998	0.283107	0.00290735
79	0.233142	0.282683	0.00286628
80	0.230988	0.285618	0.00282579
81	0.23033	0.281553	0.00278588
82	0.227688	0.279919	0.00274653
83	0.226946	0.281594	0.00270773
84	0.226844	0.28128	0.00266948
85	0.225357	0.279778	0.00263178
86	0.224692	0.278772	0.0025946
87	0.223696	0.277734	0.00255795
88	0.222548	0.281433	0.00252182
89	0.221317	0.276551	0.0024862
90	0.219295	0.278371	0.00245108
91	0.219095	0.278152	0.00241646
92	0.218067	0.275771	0.00238233
93	0.217274	0.275709	0.00234868
94	0.215414	0.275772	0.0023155
95	0.215121	0.277235	0.00228279
96	0.214439	0.274342	0.00225055
97	0.21317	0.275352	0.00221876
98	0.213347	0.274772	0.00218742
99	0.211781	0.276592	0.00215652
100	0.212204	0.275144	0.00212606
101	0.210574	0.275828	0.00209603
102	0.209836	0.273117	0.00206642
103	0.208023	0.271009	0.00203723
104	0.208334	0.272099	0.00200846
105	0.206965	0.274316	0.00198009
106	0.20584	0.273421	0.00195212
107	0.205679	0.27031	0.00192454
108	0.205481	0.272203	0.00189736
109	0.203745	0.271493	0.00187056
110	0.203445	0.271422	0.00184414
111	0.202209	0.270045	0.00181809
112	0.202005	0.270462	0.00179241
113	0.200685	0.269078	0.00176709
114	0.200416	0.26743	0.00174213
115	0.199389	0.26982	0.00171752
116	0.1988	0.268678	0.00169326
117	0.198368	0.268628	0.00166934
118	0.198282	0.268665	0.00164576
119	0.197014	0.268833	0.00162252
120	0.19685	0.268152	0.0015996
121	0.195893	0.268375	0.001577
122	0.195501	0.268048	0.00155473
123	0.194155	0.266963	0.00153277
124	0.194149	0.266184	0.00151112
125	0.193114	0.26815	0.00148977
126	0.19361	0.267237	0.00146873
127	0.192796	0.265302	0.00144798
128	0.191889	0.265728	0.00142753
129	0.191284	0.265854	0.00140736
130	0.190914	0.266833	0.00138748
131	0.190779	0.26683	0.00136789
132	0.19017	0.265875	0.00134856
133	0.189349	0.264992	0.00132952
134	0.188853	0.265422	0.00131074
135	0.188577	0.26539	0.00129222
136	0.187522	0.263987	0.00127397
137	0.186961	0.264438	0.00125597
138	0.186632	0.26533	0.00123823
139	0.186049	0.264766	0.00122074
140	0.186381	0.264986	0.0012035
141	0.185492	0.264592	0.0011865
142	0.18559	0.264124	0.00116974
143	0.185211	0.263637	0.00115322
144	0.184473	0.264603	0.00113693
145	0.183681	0.264359	0.00112087
146	0.183825	0.263892	0.00110504
147	0.183138	0.26438	0.00108943
148	0.182865	0.263875	0.00107404
149	0.1826	0.263817	0.00105887
150	0.181621	0.262674	0.00104391
151	0.181655	0.263262	0.00102917
152	0.181771	0.263918	0.00101463
153	0.181065	0.262076	0.0010003
154	0.180221	0.263645	0.000986167
155	0.180751	0.262705	0.000972237
156	0.17986	0.263133	0.000958504
157	0.179082	0.263208	0.000944965
158	0.179022	0.262046	0.000931617
159	0.178825	0.262218	0.000918458
160	0.178845	0.262286	0.000905485
161	0.177799	0.262128	0.000892694
162	0.177729	0.261554	0.000880085
163	0.176957	0.261958	0.000867653
164	0.177316	0.261382	0.000855398
165	0.177585	0.261945	0.000843315
166	0.17643	0.262849	0.000831403
167	0.175908	0.261519	0.000819659
168	0.175818	0.262212	0.000808081
169	0.175402	0.262185	0.000796667
170	0.175244	0.261845	0.000785414
171	0.175174	0.262035	0.00077432
172	0.174561	0.261872	0.000763382
173	0.17496	0.261701	0.000752599
174	0.173945	0.262133	0.000741969
175	0.174666	0.262203	0.000731488
176	0.173347	0.261432	0.000721156
177	0.173262	0.261078	0.000710969
178	0.17316	0.261184	0.000700927
179	0.173224	0.262043	0.000691026
180	0.172566	0.261315	0.000681265
181	0.172909	0.26105	0.000671642
182	0.172017	0.260338	0.000662155
183	0.17122	0.260423	0.000652802
184	0.171484	0.260218	0.000643581
185	0.171198	0.26017	0.00063449
186	0.171234	0.260234	0.000625528
187	0.171457	0.260132	0.000616692
188	0.170617	0.260812	0.000607981
189	0.17036	0.259466	0.000599394
190	0.170082	0.259284	0.000590927
191	0.170151	0.260027	0.00058258
192	0.169864	0.259906	0.000574351
193	0.16975	0.259843	0.000566238
194	0.16931	0.260149	0.00055824
195	0.169404	0.260296	0.000550355
196	0.168996	0.259285	0.000542581
197	0.168632	0.259294	0.000534917
198	0.168772	0.260514	0.000527361
199	0.168839	0.259993	0.000519912
200	0.168143	0.259423	0.000512568
201	0.167655	0.259197	0.000505328
202	0.167801	0.259349	0.00049819
203	0.167682	0.258886	0.000491153
204	0.167366	0.259386	0.000484215
205	0.167333	0.259636	0.000477376
206	0.167087	0.259492	0.000470633
207	0.166619	0.259443	0.000463985
208	0.166787	0.25954	0.000457431
209	0.16666	0.259093	0.00045097
210	0.166073	0.259365	0.0004446
211	0.166046	0.258713	0.00043832
212	0.166199	0.258748	0.000432128
213	0.165482	0.25868	0.000426024
214	0.166142	0.259099	0.000420007
215	0.165257	0.258903	0.000414074
216	0.165367	0.259252	0.000408225
217	0.16551	0.258963	0.000402459
218	0.165455	0.259061	0.000396774
219	0.164864	0.258267	0.000391169
220	0.165042	0.258625	0.000385644
221	0.164985	0.257951	0.000380197
222	0.164667	0.258776	0.000374826
223	0.164494	0.258323	0.000369532
224	0.164292	0.25793	0.000364312
225	0.164264	0.258355	0.000359166
226	0.164262	0.257864	0.000354093
227	0.164214	0.258793	0.000349091
228	0.163817	0.258652	0.00034416
229	0.163848	0.257651	0.000339299
230	0.163736	0.257914	0.000334506
231	0.163797	0.257581	0.000329781
232	0.162843	0.258163	0.000325123
233	0.163534	0.258581	0.000320531
234	0.163528	0.258298	0.000316003
235	0.163269	0.258751	0.000311539
236	0.163047	0.258771	0.000307139
237	0.16251	0.258236	0.0003028
238	0.162764	0.258059	0.000298523
239	0.161994	0.258015	0.000294307
240	0.162505	0.25817	0.00029015
241	0.162419	0.257936	0.000286051
242	0.162131	0.25826	0.000282011
243	0.162482	0.258289	0.000278027
244	0.16216	0.258635	0.0002741
245	0.161998	0.258142	0.000270228
246	0.161573	0.258249	0.000266411
247	0.161908	0.257944	0.000262648
248	0.161254	0.258293	0.000258938
249	0.161715	0.258036	0.000255281
250	0.16137	0.258178	0.000251675
251	0.160836	0.257771	0.00024812
252	0.161365	0.258124	0.000244615
253	0.161459	0.2578	0.00024116
254	0.160752	0.257726	0.000237753
255	0.160818	0.2572	0.000234395
256	0.160818	0.257498	0.000231084
257	0.160525	0.257543	0.00022782
258	0.160573	0.257148	0.000224602
259	0.160844	0.257684	0.000221429
260	0.160883	0.257596	0.000218302
261	0.160502	0.257456	0.000215218
262	0.160641	0.257789	0.000212178
263	0.160859	0.257698	0.000209181
264	0.160252	0.257199	0.000206226
265	0.160204	0.257511	0.000203313
266	0.160436	0.257074	0.000200441
267	0.159755	0.256813	0.00019761
268	0.159606	0.256936	0.000194819
269	0.159935	0.257139	0.000192067
270	0.159746	0.257208	0.000189354
271	0.159974	0.257346	0.000186679
272	0.159781	0.25733	0.000184043
273	0.159776	0.257759	0.000181443
274	0.159736	0.257402	0.00017888
275	0.159692	0.257406	0.000176353
276	0.159605	0.257714	0.000173862
277	0.159867	0.257117	0.000171406
278	0.159543	0.257635	0.000168985
279	0.159103	0.257304	0.000166598
280	0.158908	0.257835	0.000164245
281	0.1599	0.257393	0.000161925
282	0.15879	0.257901	0.000159638
283	0.158858	0.257363	0.000157383
284	0.158847	0.257228	0.00015516
285	0.158584	0.257333	0.000152968
286	0.159008	0.257388	0.000150807
287	0.158811	0.256907	0.000148677
288	0.158388	0.25725	0.000146577
289	0.158519	0.25714	0.000144507
290	0.158942	0.257119	0.000142466
291	0.158984	0.257251	0.000140453
292	0.158524	0.256944	0.000138469
293	0.158405	0.256997	0.000136513
294	0.158468	0.257271	0.000134585
295	0.157996	0.257253	0.000132684
296	0.158192	0.257013	0.00013081
297	0.158376	0.256972	0.000128962
298	0.158433	0.256886	0.000127141
299	0.15839	0.257435	0.000125345
300	0.158623	0.25718	0.000123574
301	0.157903	0.257338	0.000121829
302	0.158393	0.257504	0.000120108
303	0.157909	0.257253	0.000118411
304	0.158241	0.257105	0.000116739
305	0.158049	0.257037	0.00011509
306	0.157865	0.257173	0.000113464
307	0.157934	0.257216	0.000111861
308	0.158035	0.257136	0.000110281
309	0.157959	0.257322	0.000108723
310	0.157603	0.257074	0.000107188
311	0.157569	0.257295	0.000105674
312	0.157905	0.257314	0.000104181
313	0.157734	0.257284	0.000102709
314	0.157204	0.257394	0.000101259
315	0.157072	0.257424	9.98284e-05
316	0.157401	0.257234	9.84183e-05
317	0.15699	0.257473	9.70281e-05
318	0.157405	0.257344	9.56575e-05
319	0.157559	0.2573	9.43064e-05
320	0.157382	0.257008	9.29743e-05
321	0.157191	0.257238	9.1661e-05
322	0.157169	0.257102	9.03662e-05
323	0.157375	0.257325	8.90898e-05
324	0.157402	0.257152	8.78314e-05
325	0.157377	0.257156	8.65908e-05
326	0.157168	0.257094	8.53676e-05
327	0.15713	0.257181	8.41618e-05
328	0.157349	0.257016	8.2973e-05
329	0.157083	0.2571	8.1801e-05
330	0.156555	0.257097	8.06455e-05
331	0.157245	0.256944	7.95064e-05
332	0.156915	0.257112	7.83834e-05
333	0.157093	0.25693	7.72762e-05
334	0.157021	0.256948	7.61846e-05
335	0.156496	0.257024	7.51085e-05
336	0.156623	0.257131	7.40476e-05
337	0.156794	0.257109	7.30016e-05
338	0.156755	0.25703	7.19705e-05
339	0.15701	0.256922	7.09539e-05
340	0.156883	0.257017	6.99516e-05
341	0.15639	0.257073	6.89636e-05
342	0.15683	0.256916	6.79894e-05
343	0.156228	0.256957	6.70291e-05
344	0.156612	0.256867	6.60823e-05
345	0.156264	0.256788	6.51488e-05
346	0.156916	0.256845	6.42286e-05
347	0.156682	0.256871	6.33214e-05
348	0.156467	0.257021	6.24269e-05
349	0.15661	0.25681	6.15451e-05
350	0.156203	0.257012	6.06758e-05
351	0.156133	0.257077	5.98187e-05
352	0.15647	0.257075	5.89738e-05
353	0.156239	0.256968	5.81408e-05
354	0.156326	0.257023	5.73195e-05
355	0.15688	0.257081	5.65099e-05
356	0.156392	0.257121	5.57117e-05
357	0.156168	0.256786	5.49247e-05
358	0.15627	0.25685	5.41489e-05
359	0.156229	0.257053	5.3384e-05
360	0.15625	0.257047	5.263e-05
361	0.156241	0.256861	5.18866e-05
362	0.156232	0.257178	5.11537e-05
363	0.155895	0.257029	5.04311e-05
364	0.156141	0.257183	4.97187e-05
365	0.156053	0.257071	4.90165e-05
366	0.156642	0.256956	4.83241e-05
367	0.156256	0.256884	4.76415e-05
368	0.156532	0.257001	4.69686e-05
369	0.15629	0.25669	4.63051e-05
370	0.156327	0.256787	4.5651e-05
371	0.156144	0.256792	4.50062e-05
372	0.156177	0.256889	4.43705e-05
373	0.155804	0.256726	4.37437e-05
374	0.155919	0.256799	4.31259e-05
375	0.155485	0.256909	4.25167e-05
376	0.155608	0.256835	4.19161e-05
377	0.155871	0.256949	4.13241e-05
378	0.155794	0.256877	4.07404e-05
379	0.15579	0.256884	4.01649e-05
380	0.156234	0.256817	3.95976e-05
381	0.15573	0.256885	3.90382e-05
382	0.156301	0.256865	3.84868e-05
383	0.155919	0.256911	3.79432e-05
384	0.155974	0.256687	3.74072e-05
385	0.155668	0.256635	3.68788e-05
386	0.155922	0.256576	3.63579e-05
387	0.156367	0.25659	3.58443e-05
388	0.155812	0.256712	3.5338e-05
389	0.155716	0.256674	3.48389e-05
390	0.155602	0.256796	3.43468e-05
391	0.156071	0.256705	3.38616e-05
392	0.15577	0.256541	3.33833e-05
393	0.155958	0.256699	3.29118e-05
394	0.155694	0.256539	3.24469e-05
395	0.15589	0.256412	3.19886e-05
396	0.155995	0.256299	3.15367e-05
397	0.155633	0.256407	3.10913e-05
398	0.155761	0.25641	3.06521e-05
399	0.155816	0.256555	3.02191e-05
400	0.155441	0.256552	2.97923e-05
401	0.155311	0.25651	2.93714e-05
402	0.155846	0.256509	2.89566e-05
403	0.155099	0.256437	2.85475e-05
404	0.155857	0.256493	2.81443e-05
405	0.155591	0.256618	2.77468e-05
406	0.155413	0.256581	2.73548e-05
407	0.155576	0.256641	2.69684e-05
408	0.155943	0.256548	2.65875e-05
409	0.155744	0.256544	2.6212e-05
410	0.155633	0.256522	2.58417e-05
411	0.155915	0.25656	2.54767e-05
412	0.155058	0.256575	2.51168e-05
413	0.1554	0.256523	2.4762e-05
414	0.15617	0.256563	2.44123e-05
415	0.155147	0.256603	2.40674e-05
416	0.155572	0.256649	2.37275e-05
417	0.155295	0.256538	2.33923e-05
418	0.155817	0.256596	2.30619e-05
419	0.15553	0.256643	2.27362e-05
420	0.155595	0.25659	2.2415e-05
421	0.155524	0.25668	2.20984e-05
422	0.155613	0.256529	2.17862e-05
423	0.155715	0.256574	2.14785e-05
424	0.155508	0.256523	2.11751e-05
425	0.155407	0.256544	2.0876e-05
426	0.155427	0.256521	2.05811e-05
427	0.155878	0.256453	2.02904e-05
428	0.155036	0.256581	2.00038e-05
429	0.155394	0.256555	1.97213e-05
430	0.155193	0.256627	1.94427e-05
431	0.155112	0.256603	1.91681e-05
432	0.155594	0.25666	1.88973e-05
433	0.155066	0.256565	1.86304e-05
434	0.155373	0.256633	1.83672e-05
435	0.155229	0.256606	1.81078e-05
436	0.155407	0.256609	1.7852e-05
437	0.155224	0.256552	1.75998e-05
438	0.155071	0.25659	1.73512e-05
439	0.155757	0.256477	1.71061e-05
440	0.155289	0.256449	1.68645e-05
441	0.15545	0.256511	1.66263e-05
442	0.154912	0.256471	1.63915e-05
443	0.155246	0.256504	1.61599e-05
444	0.155287	0.256438	1.59317e-05
445	0.155234	0.256504	1.57066e-05
446	0.155226	0.256572	1.54848e-05
447	0.154938	0.256516	1.5266e-05
448	0.155356	0.256501	1.50504e-05
449	0.155141	0.256584	1.48378e-05
450	0.155407	0.256522	1.46282e-05
451	0.155147	0.256575	1.44216e-05
452	0.155146	0.256548	1.42179e-05
453	0.155379	0.25649	1.40171e-05
454	0.155425	0.256474	1.38191e-05
455	0.155327	0.256489	1.36239e-05
456	0.154984	0.256471	1.34314e-05
457	0.155138	0.256403	1.32417e-05
458	0.154796	0.256368	1.30547e-05
459	0.155456	0.256462	1.28703e-05
460	0.154986	0.25643	1.26885e-05
461	0.155199	0.256508	1.25092e-05
462	0.155498	0.256484	1.23325e-05
463	0.154939	0.256397	1.21583e-05
464	0.155297	0.256445	1.19866e-05
465	0.154927	0.25648	1.18173e-05
466	0.155147	0.256408	1.16504e-05
467	0.155348	0.256457	1.14858e-05
468	0.155415	0.25648	1.13236e-05
469	0.155003	0.256473	1.11636e-05
470	0.154949	0.256459	1.10059e-05
471	0.154952	0.256463	1.08505e-05
472	0.154974	0.256488	1.06972e-05
473	0.154859	0.256432	1.05461e-05
474	0.154843	0.256432	1.03971e-05
475	0.155589	0.256469	1.02503e-05
476	0.155178	0.25645	1.01055e-05
477	0.154587	0.256484	9.96275e-06
478	0.155552	0.256442	9.82202e-06
479	0.155267	0.256459	9.68328e-06
480	0.155104	0.256422	9.5465e-06
481	0.154882	0.256453	9.41166e-06
482	0.154752	0.25645	9.27872e-06
483	0.154886	0.25641	9.14765e-06
484	0.154885	0.256446	9.01844e-06
485	0.155126	0.25644	8.89105e-06
486	0.154907	0.256439	8.76546e-06
487	0.154735	0.256385	8.64165e-06
488	0.155258	0.256385	8.51959e-06
489	0.155673	0.256412	8.39924e-06
490	0.154964	0.25641	8.2806e-06
491	0.155318	0.256388	8.16364e-06
492	0.154893	0.256384	8.04833e-06
493	0.155143	0.256328	7.93464e-06
494	0.155053	0.256334	7.82256e-06
495	0.154861	0.256345	7.71207e-06
496	0.155359	0.256345	7.60313e-06
497	0.154954	0.256372	7.49574e-06
498	0.155091	0.256403	7.38986e-06
499	0.155123	0.256351	7.28547e-06

## Sheet: Figure 3D
	Lowest light absorption energy maximum (Experiment), eV	Lowest light absorption energy maximum (Predicted), eV
0	3.92342	3.67531
1	3.06123	3.11279
2	3.0313	3.116
3	2.29168	2.61256
4	2.57755	2.51932
5	3.46313	3.39522
6	3.41543	3.41574
7	3.13873	3.18868
8	3.0995	3.16513
9	2.18275	2.21634
10	2.92233	3.0362
11	2.1866	2.22117
12	2.749	2.62228
13	3.3328	3.38704
14	3.43435	3.39127
15	3.06881	3.62402
16	3.75697	3.7302
17	3.3328	3.7026
18	2.29593	2.79204
19	3.81477	3.70503
20	3.75697	3.71876
21	3.01655	3.11196
22	2.95895	2.96616
23	3.44389	3.50504
24	3.15471	3.26523
25	3.08408	3.04191
26	3.21192	3.17052
27	2.98747	3.07187
28	3.3782	3.42257
29	3.13081	3.23764
30	2.35256	2.56835
31	3.24555	3.27404
32	3.42486	3.39833
33	3.42486	3.4125
34	3.34178	3.3264
35	3.10727	3.06663
36	3.50226	3.56785
37	3.44389	3.56414
38	3.31497	3.30001
39	3.31497	3.30964
40	3.35081	3.27562
41	3.1467	3.22872
42	3.16276	3.2517
43	3.0995	3.23447
44	3.17084	3.21786
45	3.25407	3.36614
46	3.23708	3.33331
47	3.25407	3.30251
48	3.24555	3.26599
49	3.22865	3.19727
50	3.16276	3.14175
51	3.64647	3.64955
52	2.91718	3.04201
53	3.75697	3.56036
54	3.22026	3.0958
55	3.36902	3.80347
56	2.90351	2.68818
57	3.0239	3.32459
58	3.07643	3.15921
59	3.04619	3.20766
60	3.38743	3.43115
61	3.51218	3.49511
62	2.99469	3.03359
63	3.58324	3.46693
64	3.64647	5.25854
65	3.0995	3.23317
66	3.62515	3.63854
67	3.63578	3.59858
68	3.59884	3.59775
69	3.56264	3.52211
70	2.83059	3.15273
71	3.55244	3.53436
72	3.26263	4.03471
73	2.79865	2.94573
74	2.79865	2.88971
75	3.01655	3.11515
76	3.04619	3.07562
77	1.98051	1.98509
78	3.3328	3.51338
79	2.86991	3.36257
80	2.60462	2.56406
81	2.58831	2.56507
82	2.67775	2.57244
83	2.65482	2.58268
84	2.51481	2.57901
85	2.52505	2.59025
86	3.47283	3.52185
87	3.65723	3.54306
88	1.70771	2.9483
89	2.25829	2.28418
90	3.73434	3.58432
91	3.71198	3.66406
92	3.57291	3.83667
93	2.89673	2.99646
94	3.35081	3.26976
95	4.07829	3.8687
96	2.0629	2.10364
97	3.24538	3.30184
98	3.34178	3.50866
99	4.14649	4.15801
100	3.41543	3.54216
101	3.66805	3.62104
102	3.60407	3.6127
103	2.91718	2.74976
104	3.97372	3.65005
105	6.96517	4.92902
106	2.86328	2.77319
107	2.30446	2.3701
108	2.63787	2.62007
109	2.84358	2.69185
110	2.83707	2.67923
111	3.71198	3.70157
112	2.71886	2.70515
113	2.75511	2.73072
114	2.95895	3.29339
115	4.2314	4.27435
116	2.749	2.6966
117	3.63578	3.66852
118	3.99935	3.93041
119	2.85668	2.81919
120	2.64915	2.71638
121	2.91033	2.84372
122	3.48258	3.54034
123	2.9519	3.00716
124	2.98747	2.93704
125	3.3328	3.24405
126	3.36902	3.28152
127	3.71198	3.77614
128	3.31497	3.33056
129	3.32386	3.33996
130	3.28859	3.30416
131	3.0239	3.14367
132	3.22026	3.19063
133	3.46313	3.48051
134	3.0995	3.04527
135	3.7009	3.40866
136	3.26263	3.14293
137	3.74562	3.79685
138	3.97372	3.41415
139	3.47283	3.44853
140	2.74292	2.77973
141	2.7736	2.78284
142	3.36902	3.3906
143	3.42486	3.46301
144	3.56264	3.5329
145	3.3328	3.32551
146	3.08408	3.03748
147	4.55809	4.56287
148	3.86231	3.91716
149	3.80307	3.73185
150	2.72484	2.72645
151	3.91104	3.61802
152	3.60407	3.55478
153	3.65723	3.55849
154	3.56264	3.58414
155	3.61458	3.579
156	2.10136	2.34593
157	2.04926	2.30547
158	2.06978	2.20469
159	2.41441	2.45174
160	2.43337	2.46797
161	2.31522	2.34833
162	2.89673	2.95984
163	3.49239	3.35157
164	2.81773	2.8492
165	2.82415	2.77008
166	3.3328	3.29951
167	2.98747	3.04809
168	3.17084	3.20194
169	2.55103	2.72585
170	4.20271	4.19913
171	1.94937	1.85016
172	2.18275	2.23311
173	3.0239	3.12224
174	3.25407	3.38691
175	2.71886	2.61988
176	2.82415	2.95094
177	2.77982	2.6243
178	3.15471	3.2113
179	3.13081	3.18645
180	3.39671	3.27124
181	3.38743	3.27886
182	3.35989	3.29235
183	3.16276	3.16839
184	3.13873	3.2159
185	2.22585	2.23051
186	3.16276	3.26632
187	3.28859	3.02951
188	3.1467	2.85524
189	2.93791	3.33814
190	2.91718	3.29264
191	3.18715	3.22546
192	2.31306	2.44738
193	2.42622	2.4285
194	3.65723	3.78451
195	3.49774	3.38909
196	3.3782	3.34333
197	3.55244	3.51864
198	3.56264	3.53416
199	3.71198	3.82018
200	3.81477	3.82278
201	3.79144	3.83031
202	3.81477	3.83169
203	3.79144	3.79715
204	3.76839	3.79268
205	3.74562	3.80232
206	3.76839	3.80413
207	3.75697	3.77519
208	3.96102	3.94439
209	3.13081	3.60181
210	2.86991	3.29574
211	2.91033	3.24573
212	3.16276	3.06986
213	2.66624	2.70958
214	3.30613	3.24894
215	3.32386	3.24281
216	3.07643	3.15663
217	3.06123	3.11548
218	3.63578	3.91629
219	2.28324	2.30555
220	2.05947	2.09981
221	2.86328	2.93742
222	1.81523	1.87242
223	1.74866	1.63655
224	1.74374	1.60498
225	3.04619	3.11243
226	2.91718	2.8715
227	2.56687	2.55344
228	2.56157	2.47092
229	2.749	2.83607
230	4.39645	4.50665
231	2.31738	2.30121
232	2.27486	2.34066
233	2.31306	2.32833
234	2.85668	2.7455
235	2.65426	2.73274
236	2.68937	2.62251
237	2.93208	3.14064
238	3.1467	3.46653
239	3.30613	3.42022
240	2.83059	3.00085
241	3.20417	3.34061
242	3.26245	3.33798
243	3.30553	3.3467
244	3.48258	3.52573
245	3.0239	3.19553
246	3.50226	3.49077
247	3.59362	3.61465
248	3.2859	3.26881
249	3.31795	3.46886
250	3.28061	3.50069
251	3.25407	3.34847
252	2.68355	2.7932
253	3.55244	3.25632
254	3.38957	3.62647
255	2.67775	2.96809
256	3.00194	3.26264
257	3.61458	3.56992
258	3.60027	3.58285
259	3.68353	3.60278
260	3.68353	3.58288
261	3.63899	3.63329
262	3.61283	3.62409
263	3.5674	3.70035
264	2.34367	2.29219
265	3.29734	3.22732
266	3.56264	3.65015
267	3.56264	3.65543
268	3.49239	3.61579
269	3.28859	3.31616
270	3.42486	3.42748
271	1.70536	1.74962
272	3.13873	2.99006
273	3.36902	3.34998
274	3.36902	3.34155
275	2.97314	2.91938
276	2.90351	2.87721
277	2.62669	2.72946
278	2.66052	2.6465
279	2.71291	2.70645
280	3.00194	2.53359
281	2.82415	2.46178
282	2.81773	2.74807
283	3.35081	3.27954
284	3.48258	3.46511
285	2.40271	2.182
286	2.56687	2.63062
287	2.33045	2.25063
288	2.27904	2.24017
289	2.10492	2.44298
290	2.75511	2.81995
291	2.89673	3.04795
292	2.67775	2.95466
293	2.82415	3.04455
294	3.44389	3.48276
295	3.46313	3.4953
296	3.20362	3.26103
297	2.56157	2.6317
298	2.65482	2.62635
299	2.59916	2.58475
300	3.12292	3.18994
301	3.07643	3.17417
302	3.15471	3.18021
303	3.11508	3.0944
304	3.67893	3.72954
305	3.66805	3.71709
306	3.64647	3.5789
307	3.26263	3.55029
308	2.61561	2.57595
309	2.13391	2.10787
310	2.7736	2.64839
311	3.27124	3.11075
312	2.93791	3.04339
313	3.56264	3.51295
314	3.44389	3.65856
315	2.89673	3.10433
316	3.48258	3.45698
317	3.95092	3.97824
318	3.86712	3.96994
319	3.88409	3.95738
320	3.81712	3.88443
321	3.81125	3.88365
322	1.95552	1.93359
323	2.58292	2.47496
324	3.00922	3.00162
325	2.92406	2.9924
326	2.66624	2.68733
327	3.06123	3.03574
328	3.17897	3.16766
329	3.17897	3.15146
330	2.58292	2.67818
331	2.3751	2.68083
332	2.75511	2.57274
333	2.4996	2.60214
334	2.99469	3.06386
335	3.01655	3.07199
336	2.97314	3.0147
337	2.93097	2.96166
338	3.44389	3.37113
339	3.45348	3.37703
340	3.7009	4.00649
341	3.71198	4.00574
342	3.71198	3.74646
343	4.52482	4.25696
344	3.31497	3.54468
345	2.43098	2.44962
346	2.43576	2.53452
347	2.24601	2.31886
348	2.44536	2.32332
349	2.87014	2.85989
350	2.8503	2.83564
351	2.72508	2.68638
352	2.88377	2.95719
353	2.8565	2.95779
354	2.82426	2.92973
355	2.74864	2.62569
356	2.74244	2.62224
357	2.71268	2.60728
358	2.71888	2.8109
359	2.69533	2.79194
360	2.70648	2.79899
361	3.08408	3.03364
362	2.98029	3.03154
363	3.27989	3.10317
364	2.37055	2.54199
365	2.43576	2.54235
366	2.40738	2.52705
367	2.38423	2.31553
368	2.19046	2.31058
369	2.29168	2.28024
370	2.20213	2.29835
371	2.76741	2.80875
372	2.72484	2.751
373	2.49457	2.53446
374	2.42622	2.47608
375	3.60407	3.57384
376	2.67775	2.8523
377	2.73687	3.02913
378	4.27517	3.93775
379	3.32049	3.34065
380	3.26263	3.24472
381	3.30613	3.22218
382	3.17897	3.23043
383	3.26263	3.20946
384	3.63578	3.63114
385	3.99935	3.55684
386	3.40604	3.4829
387	2.84358	2.797
388	3.86231	3.05458
389	3.00922	2.94308
390	2.91033	2.83781
391	2.98747	3.19963
392	3.00922	3.14622
393	2.78607	2.70085
394	2.89673	2.8675
395	2.74292	2.52885
396	2.15617	2.26369
397	3.0239	3.00184
398	3.06881	3.20951
399	3.35989	3.53015
400	3.06123	2.6569
401	3.60407	3.73532
402	3.44389	3.39365
403	3.30613	3.58172
404	3.0995	3.18992
405	3.45348	3.5181
406	3.42486	3.41578
407	3.43435	3.40092
408	3.38743	3.41093
409	2.35256	2.82123
410	3.56264	3.7503
411	3.24555	2.93276
412	3.29734	3.33502
413	3.00194	2.91428
414	2.98029	2.82656
415	3.9865	3.89937
416	3.17925	3.25851
417	3.63967	3.70344
418	2.15617	2.30391
419	2.20998	2.24124
420	2.35122	2.40476
421	2.3539	2.40436
422	2.35659	2.40373
423	2.36018	2.40274
424	2.36107	2.40743
425	2.35256	2.40784
426	2.30875	2.32087
427	2.30875	2.33763
428	2.66052	2.43847
429	2.34811	2.32671
430	2.37965	2.35426
431	2.48457	2.4927
432	2.48956	2.47915
433	2.06978	2.08109
434	2.19046	2.15874
435	3.51218	3.08248
436	3.22865	3.17376
437	2.17509	2.27055
438	1.79421	2.05017
439	2.55103	2.54467
440	2.40738	2.24708
441	2.43098	2.46152
442	2.41676	2.46312
443	2.41206	2.46014
444	2.42148	2.47547
445	2.42148	2.48136
446	2.45992	2.45092
447	2.42148	2.46699
448	2.07324	2.18812
449	2.48457	2.44532
450	2.48956	2.45402
451	2.4996	2.45167
452	2.4996	2.48378
453	2.44536	2.40589
454	2.41676	2.39249
455	2.49457	2.44523
456	2.47465	2.44685
457	2.48956	2.45084
458	2.02582	2.05159
459	2.02582	2.07259
460	2.04587	2.0698
461	2.9519	2.45561
462	2.71886	2.83336
463	2.66624	2.84207
464	2.95895	3.22294
465	2.85011	3.20009
466	3.13873	3.18438
467	3.13081	3.13622
468	2.90351	3.08794
469	2.92406	3.06009
470	2.86991	3.14435
471	3.39671	3.42607
472	3.40604	3.42673
473	3.36902	3.40677
474	3.61458	3.50573
475	2.18275	2.10877
476	2.39807	2.40822
477	2.39344	2.39903
478	2.41206	2.42153
479	2.40738	2.423
480	2.39807	2.4064
481	2.39807	2.41394
482	2.39807	2.41626
483	2.39344	2.40193
484	2.42148	2.4963
485	2.39807	2.42541
486	2.41676	2.42627
487	2.06978	2.19686
488	2.05095	2.16708
489	2.46481	2.43081
490	2.44536	2.43243
491	2.45748	2.43642
492	2.45262	2.43741
493	2.4502	2.44654
494	2.4502	2.45028
495	2.4502	2.44034
496	2.42622	2.43385
497	2.42622	2.43249
498	2.45505	2.46135
499	2.41676	2.41167
500	2.06978	2.13769
501	2.50972	2.49544
502	2.55629	2.51683
503	2.32608	2.47237
504	2.63787	2.61371
505	3.48258	3.43803
506	3.51218	3.52004
507	3.59362	3.71877
508	2.54579	2.58188
509	2.67198	2.75134
510	3.54229	3.37666
511	3.62515	3.36571
512	3.52216	3.33098
513	2.91718	2.84264
514	2.88998	2.93132
515	3.07643	3.0258
516	3.45348	3.68271
517	3.48258	3.65216
518	2.58292	2.42531
519	3.22865	3.26831
520	3.44389	3.50378
521	3.42486	3.49846
522	3.47283	3.47079
523	3.35081	3.48834
524	3.89874	3.99981
525	1.86717	1.87939
526	2.66052	2.6406
527	2.62669	2.69894
528	1.7661	1.70225
529	1.76358	1.67917
530	2.36152	2.11069
531	2.86991	3.38174
532	2.68355	2.78532
533	2.66624	2.55946
534	2.64915	2.59387
535	3.38743	3.71183
536	2.93097	2.84195
537	2.73687	2.70141
538	2.91718	2.86606
539	2.94723	2.85785
540	2.92406	2.839
541	3.38743	3.23274
542	3.45348	3.36242
543	3.44389	3.38967
544	3.42486	3.38705
545	3.42486	3.31343
546	3.41543	3.30443
547	3.44389	3.35379
548	3.41543	3.33534
549	2.92406	3.0573
550	3.1467	3.19564
551	3.11508	3.24943
552	3.07643	3.22833
553	2.46972	2.5914
554	2.5302	2.55856
555	3.13873	3.04377
556	4.1053	3.57921
557	3.62515	3.58905
558	3.19536	3.0822
559	3.11508	2.88678
560	3.49239	3.37381
561	3.24555	3.24037
562	3.46313	3.49111
563	3.09177	3.11177
564	2.33925	2.42344
565	2.41676	2.44753
566	2.51992	2.58609
567	2.81773	2.83254
568	2.81773	2.93288
569	3.16276	3.18013
570	3.12292	3.18197
571	2.91718	2.98981
572	2.9519	2.99372
573	2.89673	2.91433
574	3.03873	2.9571
575	3.00194	2.92244
576	2.94489	2.90951
577	2.90351	2.94696
578	3.0313	2.99745
579	2.98747	2.94061
580	2.94489	2.92927
581	2.91033	2.95429
582	3.12292	3.11506
583	3.12292	3.13929
584	3.10727	3.16605
585	2.40271	2.41062
586	2.41206	2.41256
587	2.35256	2.40513
588	2.37373	2.39661
589	2.37192	2.38475
590	2.32608	2.39592
591	2.33484	2.39653
592	2.33484	2.40285
593	2.33484	2.37521
594	2.35256	2.34571
595	2.30875	2.31482
596	2.35703	2.45904
597	2.35703	2.472
598	2.29593	2.24943
599	2.38423	2.26849
600	2.01266	2.01904
601	1.98368	1.95626
602	3.22865	3.2371
603	3.42486	3.43839
604	2.45262	2.4191
605	2.45505	2.41337
606	2.50718	2.46057
607	3.54229	3.55444
608	2.35703	2.49177
609	1.83402	2.46414
610	2.86328	3.02738
611	2.85668	2.96216
612	3.35081	3.30779
613	3.32386	3.29372
614	4.13267	3.55454
615	3.64647	3.59312
616	2.78607	2.90923
617	2.89673	2.93872
618	3.42486	3.52953
619	3.58324	3.52239
620	3.00194	2.96837
621	2.5302	2.88845
622	2.91718	2.95935
623	2.62669	2.45507
624	2.47465	2.52487
625	2.25418	2.29824
626	3.54229	3.4536
627	2.36603	2.42001
628	2.48457	2.47714
629	1.92815	1.86562
630	1.92217	1.95254
631	3.03873	2.9311
632	2.11932	2.4474
633	2.13759	2.08383
634	2.0802	2.10736
635	2.4796	2.48499
636	2.4796	2.46313
637	2.43098	2.56621
638	2.13391	2.04996
639	2.25009	2.09897
640	2.20998	2.09366
641	2.83059	2.8651
642	2.56157	2.673
643	2.13391	2.21221
644	2.99469	2.85185
645	3.87438	3.93639
646	3.81477	3.89639
647	4.27517	3.94871
648	3.97372	4.00575
649	6.26162	5.61004
650	2.33925	2.63298
651	2.58292	2.82153
652	2.20998	2.23165
653	2.00615	2.15622
654	2.52505	2.47777
655	2.81134	2.40225
656	2.40738	2.4219
657	2.749	2.68915
658	1.98368	2.31217
659	2.6435	2.64667
660	2.62669	2.55334
661	2.68355	2.6399
662	2.62114	2.82982
663	3.35081	3.18853
664	3.34178	3.19033
665	3.65723	3.56586
666	2.63787	2.68205
667	2.56687	2.55031
668	2.90351	2.80162
669	2.78607	2.89128
670	2.5722	2.71071
671	3.39671	3.43919
672	2.95895	3.05985
673	2.50465	2.53001
674	2.62114	2.61236
675	2.46481	2.5041
676	2.01266	2.17553
677	2.34367	2.31518
678	2.23791	2.35465
679	2.31306	2.41942
680	2.29168	2.38732
681	2.89673	2.92403
682	3.43055	3.44344
683	3.43625	3.37308
684	3.78218	3.4999
685	3.82654	3.47638
686	3.50821	3.47278
687	3.49043	3.49878
688	3.49043	3.43891
689	3.57497	3.43622
690	2.40271	2.46525
691	2.41206	2.45922
692	2.56157	2.59599
693	2.53538	2.54247
694	2.32172	2.5092
695	2.59916	2.50582
696	3.23708	3.13319
697	3.42486	3.40605
698	2.76125	2.44212
699	2.62114	2.36137
700	2.78607	2.74944
701	2.76741	2.69525
702	2.39344	2.42433
703	2.45505	2.25835
704	3.27989	3.23406
705	3.27989	3.22692
706	2.44055	2.47419
707	2.63787	2.70255
708	2.75511	2.68293
709	2.53538	2.31213
710	2.42148	2.44682
711	2.17891	2.31476
712	2.63787	2.66104
713	2.65482	2.72961
714	3.35081	3.42124
715	2.88998	2.85515
716	2.79234	2.86437
717	2.61011	2.60947
718	3.18715	3.07683
719	3.28859	3.22125
720	3.27989	3.23155
721	3.32386	3.25711
722	3.22865	3.25365
723	3.19536	3.24823
724	3.0313	3.09404
725	3.35081	3.12277
726	3.56264	3.39981
727	2.13391	2.24632
728	2.90012	2.90227
729	3.01655	2.97538
730	2.34811	2.2993
731	2.13391	2.21706
732	2.88998	2.87832
733	2.33045	2.32124
734	2.02582	2.20799
735	2.38423	2.34225
736	3.42486	3.48543
737	3.41543	3.49937
738	3.40604	3.4288
739	2.14498	2.17701
740	3.71198	3.96584
741	3.71198	3.92113
742	3.71198	3.72104
743	2.84358	2.99065
744	2.88998	2.92314
745	2.7736	2.76897
746	4.05163	4.20541
747	2.41676	2.49012
748	2.67775	2.48797
749	2.90351	2.9578
750	2.90351	2.95206
751	2.79865	2.82144
752	2.3751	2.32462
753	2.51992	2.51199
754	2.4796	2.4826
755	2.61561	2.72777
756	2.48956	2.55504
757	2.80235	2.89647
758	2.7736	3.79794
759	2.86991	3.52546
760	2.09426	2.21521
761	2.17509	2.09776
762	3.43435	3.47165
763	3.36902	3.4428
764	2.59916	2.64842
765	2.54579	2.62284
766	2.6435	2.67146
767	3.22026	3.25594
768	3.16276	3.20904
769	3.44389	3.55484
770	2.68937	2.78008
771	2.68937	2.70755
772	2.31306	2.44306
773	2.68355	2.5091
774	2.83059	2.8214
775	2.38423	2.46777
776	3.23708	3.41276
777	3.15471	3.13031
778	3.17897	3.16373
779	3.01655	3.08634
780	2.12295	2.11008
781	2.1487	2.11897
782	2.14128	2.13157
783	2.10136	2.05737
784	2.0358	1.89139
785	2.82415	2.75706
786	3.00194	2.88754
787	3.06123	2.90762
788	2.45992	2.56825
789	1.91327	1.88305
790	1.86156	1.81244
791	3.26263	3.52929
792	2.61561	2.61335
793	2.59916	2.53153
794	2.15993	2.21164
795	2.89673	2.80792
796	4.03187	4.12467
797	4.13267	4.14328
798	3.05369	3.0256
799	1.99968	2.05636
800	1.95552	1.97626
801	2.4796	2.35745
802	1.76358	2.37436
803	1.80203	1.7861
804	1.9192	1.78989
805	1.76358	1.80947
806	2.04587	2.18045
807	2.1866	2.11293
808	2.1487	2.11061
809	2.69522	2.59936
810	2.4502	2.44382
811	3.25398	3.28776
812	3.24559	3.29347
813	3.27992	3.31795
814	3.53104	3.31311
815	3.23327	3.1793
816	2.61011	2.58288
817	2.51481	2.66232
818	3.06881	3.46639
819	2.67198	2.7182
820	3.11508	3.14666
821	2.35703	2.38861
822	2.64915	2.82709
823	2.70109	2.85566
824	1.89282	2.10054
825	1.5138	1.96835
826	2.46481	2.35235
827	2.46481	2.31684
828	2.38882	2.30552
829	2.52505	2.53745
830	2.06633	2.17792
831	1.9742	2.20473
832	2.76125	2.88292
833	2.26241	2.42515
834	2.68937	2.73187
835	2.18079	2.32041
836	3.19536	3.12368
837	2.56157	2.55214
838	2.56157	2.45599
839	2.59916	2.59036
840	3.56264	3.59551
841	2.87657	3.10775
842	3.67893	3.64595
843	2.24195	2.10576
844	2.61011	2.45537
845	3.08408	3.04672
846	2.55629	2.54003
847	2.54057	2.57234
848	2.43576	2.24596
849	2.61011	2.27084
850	2.04926	2.31385
851	2.83059	2.60032
852	2.04926	2.33632
853	3.20362	3.17137
854	3.92342	3.72521
855	2.71291	2.76999
856	2.79234	2.77335
857	2.80498	2.82429
858	2.33045	2.38032
859	2.73084	2.57264
860	2.98029	3.00233
861	2.73687	2.95869
862	2.64915	2.81815
863	2.73687	2.81277
864	2.73084	2.71741
865	2.49457	2.68536
866	2.62114	2.79465
867	3.11508	3.17306
868	2.33925	2.27669
869	4.00582	3.77631
870	2.05947	2.22498
871	1.92516	2.05892
872	2.41206	2.46472
873	2.4996	2.58125
874	2.89673	2.92897
875	1.44836	1.77804
876	1.79942	1.90229
877	1.8422	1.9011
878	1.50097	1.65453
879	1.50097	1.6988
880	2.42148	2.25513
881	2.93097	3.06954
882	3.08408	2.91571
883	2.93097	3.02171
884	3.12292	2.9197
885	2.31306	2.22483
886	2.58292	2.63243
887	3.25407	3.1647
888	2.71291	2.74872
889	2.67198	2.7354
890	2.69522	2.64646
891	2.70699	2.60926
892	3.62515	3.40089
893	1.92815	1.875
894	2.4796	2.49853
895	2.35703	2.40386
896	3.08408	3.31116
897	3.0995	3.30066
898	3.31497	3.26105
899	3.17897	3.1475
900	3.64647	3.45289
901	3.77988	3.52918
902	2.50465	2.56792
903	3.05369	3.03235
904	2.86328	2.80778
905	2.57755	2.64476
906	2.5302	2.58381
907	2.80498	2.81561
908	2.66052	2.61464
909	2.55103	2.46259
910	2.39344	2.39268
911	2.80498	2.74541
912	2.63227	2.57387
913	2.66624	2.70072
914	2.42148	2.66736
915	2.61561	2.67886
916	2.62669	2.87165
917	2.59372	2.74226
918	2.89673	2.87946
919	2.70305	2.80185
920	2.83059	2.88033
921	2.45992	2.48022
922	2.33045	2.29641
923	3.20362	2.94018
924	3.56264	3.15017
925	2.25418	2.38771
926	2.95895	2.91504
927	2.79234	2.83548
928	3.07643	3.22903
929	2.28745	2.28516
930	2.24601	2.28653
931	2.19046	2.22496
932	2.55103	2.57573
933	2.29168	2.2459
934	2.39807	2.22139
935	2.35256	2.25073
936	2.92406	2.4777
937	3.0995	2.80256
938	2.07672	2.14718
939	2.10136	2.15599
940	2.6435	2.43739
941	2.61561	2.61694
942	2.90351	2.72898
943	3.92342	3.90661
944	3.87438	3.89414
945	3.81477	3.80621
946	2.71886	2.72334
947	2.46972	2.39671
948	2.41676	2.3834
949	2.69522	2.52233
950	2.63787	2.62231
951	2.88998	2.84258
952	2.49457	2.59488
953	2.45505	2.64054
954	2.33484	2.47666
955	2.28745	2.27181
956	2.70699	2.54286
957	2.73687	2.62796
958	2.43098	2.42844
959	2.33925	2.55401
960	2.82415	2.91826
961	2.73084	2.68978
962	2.79234	2.8666
963	2.76741	2.82903
964	2.27486	2.29133
965	2.25829	2.29306
966	2.36152	2.30653
967	2.37965	2.57734
968	2.56157	2.39469
969	2.10136	2.23145
970	2.40271	2.5165
971	2.42148	2.76403
972	2.56157	2.63102
973	2.39344	2.4053
974	2.41676	2.38417
975	2.5722	2.71387
976	2.41206	2.60573
977	2.46481	2.61019
978	2.54057	2.59584
979	2.38882	2.32161
980	2.11932	2.26636
981	2.749	2.70043
982	2.23791	2.28614
983	2.50465	2.53333
984	2.24195	2.47165
985	2.09426	2.31102
986	2.06633	2.31451
987	2.06633	2.23179
988	2.50972	2.55305
989	2.50972	2.56017
990	2.19046	2.3183
991	2.56157	2.35035
992	2.30446	2.36206
993	2.52505	2.44781
994	2.50465	2.5292
995	2.63787	2.45462
996	2.19823	2.21612
997	2.68355	2.6881
998	2.11932	2.13516
999	2.97314	2.9008
1000	2.81773	2.81697
1001	3.22026	2.81056
1002	1.86156	2.11384
1003	2.5302	2.37712
1004	2.03914	2.03369
1005	2.56157	2.4225
1006	2.33484	2.2847
1007	2.92406	2.64498
1008	2.31306	2.3639
1009	3.53219	3.33448
1010	2.74292	2.77303
1011	2.58292	2.52195
1012	2.34811	2.50081
1013	1.65307	2.07478
1014	2.28745	2.39897
1015	2.66624	2.5904
1016	2.81773	2.68901
1017	2.46972	2.54255
1018	2.4796	2.54371
1019	2.44536	2.58581
1020	2.48956	2.68705
1021	2.32172	2.44647
1022	2.77982	2.73368
1023	2.5722	2.79188
1024	2.59916	2.80422
1025	2.96603	3.59551
1026	2.68937	2.78787
1027	1.91623	2.04701
1028	2.31738	2.4568
1029	2.16748	2.15497
1030	2.87657	3.65389
1031	3.06123	2.90474
1032	2.76125	2.84549
1033	2.4996	2.50272
1034	2.64915	2.79899
1035	2.13759	2.3715
1036	2.71291	2.57801
1037	3.35081	3.37012
1038	3.45348	3.47083
1039	3.45348	3.47088
1040	3.24555	3.03688
1041	3.85031	3.84949
1042	2.78607	2.66116
1043	2.70109	2.50287
1044	2.96603	2.88149
1045	2.86328	2.89571
1046	2.89673	2.84323
1047	2.91718	2.83098
1048	2.70109	2.69214
1049	2.65482	2.5683
1050	3.43435	3.45963
1051	3.47283	3.49424
1052	1.69141	1.82647
1053	2.51992	2.44834
1054	2.22585	2.19774
1055	2.51481	2.85051
1056	2.57755	2.5299
1057	3.11508	2.99213
1058	2.42622	2.39934
1059	2.30446	2.7075
1060	2.81134	2.8904
1061	2.5722	2.66585
1062	2.98029	2.9998
1063	2.62669	2.70442
1064	2.70699	2.66662
1065	2.50465	2.41672
1066	2.38423	2.4274
1067	3.17389	3.49728
1068	2.69522	2.66706
1069	2.83059	2.90835
1070	2.93097	3.02529
1071	2.46972	2.35616
1072	3.42486	3.19709
1073	3.42486	3.18203
1074	3.22026	3.10711
1075	3.00922	3.1284
1076	2.71291	2.55976
1077	3.15471	2.39389
1078	2.63787	2.85625
1079	3.08408	3.19443
1080	3.0995	3.20043
1081	3.15471	3.1252
1082	2.83059	2.81112
1083	2.69522	2.77419
1084	2.51481	2.44863
1085	2.31306	2.39347
1086	2.5722	2.53965
1087	2.30446	2.34206
1088	3.17084	3.13865
1089	2.54579	2.53811
1090	2.63227	2.72791
1091	2.79865	2.75285
1092	2.91033	2.85676
1093	2.59372	2.44993
1094	3.17897	3.07374
1095	4.1053	3.81674
1096	2.76741	2.88109
1097	3.01655	3.14773
1098	3.05369	3.04011
1099	2.39344	2.49277
1100	2.71886	2.64052
1101	2.23387	2.38478
1102	2.94839	2.95378
1103	3.00412	2.99303
1104	2.61011	2.74613
1105	2.83059	2.95003
1106	2.91033	2.63609
1107	2.97314	2.63609
1108	2.25829	2.24569
1109	2.1487	2.47082
1110	1.79162	1.74573
1111	2.74292	2.20498
1112	2.49457	2.19289
1113	2.64915	2.81793
1114	1.92815	1.92083
1115	2.49457	2.47718
1116	1.98051	2.14986
1117	1.91327	2.03737
1118	2.98029	2.96884
1119	3.46313	3.43417
1120	2.11301	2.21164
1121	2.23114	2.21499
1122	2.12013	2.19286
1123	2.17128	2.36095
1124	2.1085	2.3614
1125	2.1085	3.22771
1126	2.70109	2.71424
1127	3.13873	3.16275
1128	3.03873	3.0433
1129	3.3328	3.19978
1130	3.29734	3.04757
1131	2.67198	2.70414
1132	2.749	2.83365
1133	2.67198	2.66495
1134	2.79234	2.66448
1135	2.98029	3.03173
1136	2.73084	2.68172
1137	2.65482	2.66847
1138	2.65482	2.66846
1139	2.62669	2.61466
1140	3.31497	3.34152
1141	3.32386	3.38816
1142	3.32386	3.39015
1143	1.93115	1.92487
1144	1.91032	1.91209
1145	1.9192	1.91057
1146	1.92217	1.89442
1147	2.88326	2.80795
1148	2.48457	2.27385
1149	3.1467	3.3981
1150	2.97314	3.0956
1151	3.13081	2.98908
1152	3.31497	2.98103
1153	2.96603	3.01679
1154	2.98747	3.029
1155	2.93097	3.08214
1156	1.99325	2.01099
1157	2.48956	2.64299
1158	2.00291	2.10086
1159	1.99646	2.09669
1160	2.08721	2.08584
1161	2.03246	2.04206
1162	2.04587	2.06161
1163	2.9519	3.0203
1164	2.94489	3.01958
1165	2.19434	2.23483
1166	2.45505	2.64701
1167	2.43098	2.68405
1168	2.43098	2.6383
1169	2.83059	2.65606
1170	3.58324	3.53797
1171	2.7736	2.91492
1172	2.82415	2.88106
1173	2.89673	2.7776
1174	2.6435	2.62328
1175	2.79234	2.84868
1176	3.05369	2.76357
1177	1.86998	1.99875
1178	3.08948	3.05975
1179	3.68988	3.66483
1180	3.05369	3.06256
1181	3.09177	3.06101
1182	2.91718	3.01621
1183	2.85011	2.94662
1184	3.38743	3.43007
1185	2.42148	2.64034
1186	3.23708	3.31926
1187	2.96603	2.906
1188	2.84358	3.03891
1189	2.77982	2.77445
1190	3.13873	3.13746
1191	3.13081	3.11382
1192	3.13081	3.12114
1193	3.09177	3.09944
1194	3.60407	3.56121
1195	3.71198	3.68178
1196	3.06123	3.02012
1197	3.06123	3.02477
1198	3.40604	3.51672
1199	3.13081	3.19565
1200	3.74562	3.52097
1201	2.96603	2.90686
1202	2.749	2.91756
1203	2.59372	2.68487
1204	2.60462	2.68056
1205	2.60462	2.75427
1206	2.60462	2.60923
1207	2.54057	2.56633
1208	3.19536	3.06019
1209	2.79865	2.87166
1210	2.79865	2.8227
1211	2.81773	2.96815
1212	2.81773	2.93498
1213	2.81773	2.93179
1214	2.49457	2.56023
1215	2.62484	2.72792
1216	3.40604	3.41079
1217	3.20362	3.08585
1218	3.32386	3.33175
1219	2.84358	2.91158
1220	4.11894	3.78103
1221	3.45348	3.51104
1222	3.0239	3.10771
1223	2.93097	3.1066
1224	3.0313	3.09015
1225	3.19536	3.10736
1226	2.71291	2.73692
1227	2.43098	2.36836
1228	3.92342	4.17565
1229	3.73434	3.70343
1230	3.75697	3.70901
1231	2.39344	2.38887
1232	3.06123	2.99278
1233	2.78607	2.91593
1234	3.06881	3.06679
1235	3.0313	3.05657
1236	2.86991	2.97128
1237	2.92406	2.97772
1238	2.93097	2.96766
1239	2.29593	2.39774
1240	2.90351	2.8796
1241	2.92406	3.00363
1242	2.91718	2.81411
1243	2.84358	2.72687
1244	2.99469	3.03316
1245	2.9519	3.01881
1246	4.6609	2.84365
1247	2.30446	2.35745
1248	2.24601	2.34023
1249	3.09177	2.86004
1250	3.0239	2.96234
1251	2.85668	2.81423
1252	2.67198	2.5113
1253	3.31497	3.35478
1254	3.43435	3.41351
1255	2.83707	3.14363
1256	3.15471	3.0096
1257	2.70109	2.89108
1258	2.79234	2.87382
1259	3.43911	3.46175
1260	3.49239	3.47698
1261	3.43435	3.40576
1262	2.98029	3.0859
1263	3.22026	3.25514
1264	3.27989	3.16377
1265	3.34178	3.16356
1266	3.0995	3.15155
1267	3.22865	3.14713
1268	4.07829	4.22592
1269	4.49203	3.98912
1270	2.96603	3.04318
1271	2.86328	3.02146
1272	2.56157	2.603
1273	3.24555	3.30988
1274	3.22865	3.32411
1275	2.60462	2.64732
1276	2.40738	2.32199
1277	2.39807	2.29539
1278	2.1866	2.16037
1279	2.17509	2.1953
1280	2.4796	2.40565
1281	2.69522	2.58692
1282	2.45505	2.50025
1283	3.40604	3.1889
1284	2.91718	2.71522
1285	2.5302	2.52667
1286	2.34811	2.5424
1287	2.9519	3.05954
1288	2.92406	2.97822
1289	2.24601	2.11311
1290	2.23387	2.18557
1291	1.6891	1.8581
1292	1.94631	1.83981
1293	2.20213	2.13451
1294	2.0425	2.13463
1295	2.06978	2.14355
1296	2.20998	2.1586
1297	2.07672	2.15573
1298	2.36152	2.13546
1299	2.21393	2.10445
1300	1.79421	1.80209
1301	3.09177	3.1861
1302	2.58292	2.76974
1303	3.05369	3.02739
1304	2.98029	3.0334
1305	3.00194	3.02817
1306	3.00922	3.02562
1307	1.98051	2.26564
1308	1.98686	2.84602
1309	2.749	2.71938
1310	2.70109	2.71269
1311	2.48956	2.60615
1312	3.0239	2.92397
1313	3.45348	2.85973
1314	3.28859	2.98393
1315	2.43576	2.3808
1316	2.37965	2.35794
1317	2.41206	2.38506
1318	3.42486	3.27928
1319	3.39671	3.26216
1320	3.35081	3.26125
1321	3.27989	3.28715
1322	3.29734	3.27472
1323	3.31497	3.3005
1324	3.08408	3.10624
1325	2.78607	2.75724
1326	2.81773	2.81296
1327	2.70699	2.89514
1328	2.79865	2.76885
1329	2.90351	2.84514
1330	2.85011	2.79345
1331	2.84358	2.76581
1332	2.45992	2.41856
1333	2.30446	2.35659
1334	2.4796	2.34907
1335	2.4796	2.43127
1336	2.38423	2.34701
1337	2.61011	2.47438
1338	2.54579	2.47823
1339	2.71886	2.7877
1340	2.63787	2.73118
1341	2.71886	2.71915
1342	2.41676	2.32129
1343	2.42622	2.27112
1344	1.94937	1.90971
1345	1.79681	1.88824
1346	1.96794	2.13372
1347	1.99968	2.13845
1348	2.01593	2.08518
1349	1.98368	2.10162
1350	2.66624	2.45415
1351	2.70109	2.62394
1352	2.55103	2.52798
1353	2.92406	2.85826
1354	2.92406	2.80099
1355	2.89673	2.94889
1356	2.89673	2.87476
1357	2.42622	2.66493
1358	2.46481	2.69064
1359	1.99005	2.33923
1360	3.0313	2.90126
1361	3.13081	3.1083
1362	3.52216	3.36764
1363	2.19823	2.25952
1364	2.44055	2.3191
1365	3.24555	3.25827
1366	3.17897	3.25305
1367	3.19536	3.27256
1368	3.16276	3.25236
1369	3.16276	3.23791
1370	2.45992	2.52297
1371	2.59916	2.54342
1372	2.54579	2.53776
1373	2.77982	2.56467
1374	2.51992	2.49426
1375	1.94937	1.84129
1376	1.95244	1.74918
1377	1.82056	1.82761
1378	2.28745	2.20985
1379	2.35703	2.38539
1380	3.17897	2.43727
1381	1.75361	1.92626
1382	2.21393	2.24779
1383	2.19046	2.26381
1384	2.32998	2.5736
1385	2.47465	2.56668
1386	2.41206	2.68503
1387	2.98029	3.07417
1388	2.90351	3.00571
1389	1.83674	1.87993
1390	3.66805	3.69884
1391	2.88326	2.87535
1392	2.78607	2.67768
1393	3.21192	3.2267
1394	3.26263	3.27857
1395	3.16276	3.14351
1396	3.0239	3.07585
1397	2.99469	3.07146
1398	3.25407	3.13063
1399	6.42383	4.68436
1400	3.50226	3.36751
1401	1.93719	1.89072
1402	1.93417	1.88042
1403	1.9192	1.83178
1404	3.22026	3.28978
1405	3.44389	3.30004
1406	3.44389	3.30356
1407	3.17084	3.28209
1408	3.24555	3.29892
1409	2.88998	3.10425
1410	2.56157	2.5632
1411	2.66052	2.74213
1412	3.05369	3.10489
1413	2.95895	3.04744
1414	3.00922	3.06704
1415	3.18715	3.1987
1416	3.13081	3.09962
1417	3.57291	3.58835
1418	3.56264	3.58969
1419	3.57291	3.58313
1420	3.57291	3.54687
1421	1.86998	1.80969
1422	2.09073	1.95002
1423	3.3782	3.42592
1424	3.22865	3.30016
1425	3.45348	3.45774
1426	3.35081	3.32744
1427	2.78607	3.06112
1428	3.86231	3.93312
1429	2.41206	2.50495
1430	2.42622	2.50593
1431	3.99935	4.02817
1432	3.46313	3.37987
1433	3.40604	3.31911
1434	2.90351	2.70415
1435	2.66052	2.44663
1436	2.86328	2.68493
1437	1.7462	2.35913
1438	2.63227	2.62468
1439	2.2707	2.55806
1440	3.42486	3.37186
1441	3.38743	3.35624
1442	3.56264	3.61939
1443	4.20271	4.17941
1444	4.39645	4.4418
1445	4.26048	4.32312
1446	3.77988	3.99976
1447	3.71198	3.68765
1448	3.60407	3.5224
1449	3.73434	3.57427
1450	2.67198	2.76777
1451	2.36603	2.46928
1452	2.40271	2.49474
1453	2.03914	1.94004
1454	2.03914	2.07907
1455	2.11932	2.05977
1456	1.83674	1.88874
1457	1.83674	1.86566
1458	3.40604	3.43561
1459	3.86231	3.80478
1460	3.52216	3.70302
1461	3.56264	3.64111
1462	3.66805	3.76815
1463	3.83839	3.79783
1464	3.81477	3.81692
1465	3.83839	3.81608
1466	3.0995	2.917
1467	4.06492	3.49582
1468	2.47465	2.46341
1469	3.73434	3.77232
1470	2.55629	2.8165
1471	2.85011	2.72921
1472	2.85011	2.75516
1473	2.85011	2.71074
1474	2.69522	2.68265
1475	2.35256	2.40369
1476	3.0239	3.11793
1477	3.05369	2.97329
1478	3.1467	2.75976
1479	2.94489	2.9513
1480	3.06881	3.10159
1481	3.01655	3.05209
1482	3.0313	3.02584
1483	3.0313	3.01946
1484	3.3782	3.38625
1485	3.47283	3.39522
1486	3.35989	3.5046
1487	2.94489	3.22564
1488	4.07829	3.38545
1489	3.86231	3.66714
1490	3.35989	3.4453
1491	2.83707	3.12506
1492	3.0239	3.08063
1493	2.84358	2.73714
1494	3.42486	3.36677
1495	2.85011	3.03937
1496	3.56264	3.58288
1497	2.49457	2.42599
1498	3.17897	3.13987
1499	2.4996	2.70505
1500	3.27989	3.27283
1501	3.30613	3.29865
1502	2.5722	2.56712
1503	2.54579	2.51669
1504	2.35703	2.378
1505	3.84347	4.1051
1506	3.06123	3.02605
1507	3.00922	2.99864
1508	3.25407	3.20684
1509	3.1507	3.15203
1510	2.9519	2.99741
1511	3.0239	3.00335
1512	2.4996	2.73677
1513	2.93791	2.67148
1514	3.58324	3.4775
1515	2.93097	3.08778
1516	2.52505	2.60315
1517	2.95895	3.01853
1518	2.18275	2.20868
1519	2.66624	2.51695
1520	2.22585	2.21665
1521	3.30613	3.53798
1522	2.88998	2.83204
1523	3.72872	3.87384
1524	3.76839	3.87959
1525	3.9865	3.88568
1526	1.64648	2.01446
1527	1.98824	2.15715
1528	1.91032	1.85433
1529	2.03246	2.00236
1530	1.72434	1.78899
1531	1.69836	1.74753
1532	1.99968	1.97551
1533	1.99005	1.99943
1534	2.0425	2.02326
1535	1.99005	1.97776
1536	2.32172	2.38469
1537	2.02251	2.06348
1538	2.01922	2.04267
1539	2.05265	2.04676
1540	2.0358	2.01299
1541	3.0313	2.97019
1542	3.71198	3.51902
1543	3.64647	3.51936
1544	3.57291	3.52467
1545	3.58324	3.52146
1546	3.58324	3.49924
1547	3.60407	3.51266
1548	2.91718	2.98114
1549	3.81477	3.81371
1550	2.70699	2.87752
1551	3.44389	3.76365
1552	3.00194	2.89749
1553	3.00922	3.0569
1554	2.97314	3.09171
1555	2.60462	2.92677
1556	2.71886	2.7636
1557	2.51992	2.56169
1558	3.42486	3.49363
1559	3.40604	3.49854
1560	3.3782	3.47531
1561	3.36902	3.33213
1562	3.35081	3.34108
1563	3.34178	3.31919
1564	3.45348	3.40103
1565	3.44389	3.37817
1566	3.17897	2.92696
1567	3.22026	3.11474
1568	3.13873	3.08163
1569	3.17084	3.07949
1570	2.41206	2.38093
1571	2.4502	2.3792
1572	3.06123	3.13383
1573	2.79865	2.81564
1574	2.77982	2.82334
1575	2.50972	2.67827
1576	2.83707	3.04865
1577	3.22865	3.258
1578	3.17897	3.21196
1579	3.13081	3.18588
1580	3.21192	3.2487
1581	3.21192	3.23998
1582	3.22764	3.25418
1583	2.67775	2.73959
1584	2.81134	2.86075
1585	2.79865	2.83118
1586	2.68355	2.65158
1587	2.62114	2.56146
1588	2.61561	2.71659
1589	2.79865	2.72284
1590	2.63227	2.75964
1591	2.95895	3.35718
1592	3.38743	3.67571
1593	2.50465	2.57341
1594	2.81134	2.93989
1595	2.88326	2.93138
1596	3.0995	3.06553
1597	3.23708	3.15817
1598	2.83707	2.64344
1599	2.63227	2.64062
1600	3.57291	3.6303
1601	3.17897	3.13966
1602	3.15471	3.13169
1603	3.1467	3.11663
1604	3.17084	3.11448
1605	3.1467	3.25063
1606	3.17897	3.20897
1607	3.36902	3.38762
1608	3.39671	3.3841
1609	3.3782	3.40205
1610	3.71198	3.60594
1611	3.56264	3.59881
1612	3.54229	3.60238
1613	2.84358	2.93881
1614	3.21192	3.20482
1615	3.22026	3.14463
1616	3.15471	3.17784
1617	4.09748	3.8742
1618	4.04819	3.79217
1619	3.9865	3.81704
1620	3.59362	3.70608
1621	3.14289	3.15895
1622	3.15157	3.189
1623	3.18009	3.18522
1624	3.18009	3.18708
1625	3.17389	3.1897
1626	3.20488	3.1061
1627	3.27989	3.22605
1628	3.74562	3.92954
1629	3.27989	3.20113
1630	3.24555	3.44137
1631	2.85011	2.92408
1632	2.71886	2.95198
1633	3.42486	3.30329
1634	2.79865	2.73182
1635	3.68988	3.68254
1636	3.56264	3.43279
1637	3.36902	3.36171
1638	2.55629	2.70253
1639	3.39671	3.39107
1640	3.42486	3.39398
1641	1.82861	1.92939
1642	1.83674	1.92581
1643	3.51218	3.33962
1644	3.06123	3.05096
1645	3.12292	3.2005
1646	3.04619	2.96653
1647	3.96102	3.76305
1648	3.61458	3.56545
1649	3.62515	3.63297
1650	3.63578	3.75652
1651	3.7009	3.77094
1652	3.08408	3.38258
1653	4.14649	3.92655
1654	2.75511	2.81319
1655	2.50972	2.54228
1656	2.51992	2.56081
1657	2.49457	2.56073
1658	3.46313	3.40586
1659	3.39671	3.40226
1660	2.95895	2.98237
1661	2.88998	2.95832
1662	2.98029	2.98325
1663	3.0239	2.97479
1664	3.04619	2.98101
1665	3.06123	3.04415
1666	3.10727	3.07335
1667	3.0239	3.0608
1668	3.03873	3.04384
1669	3.16276	3.23986
1670	3.1467	3.22756
1671	3.0313	3.0302
1672	2.95895	3.02118
1673	3.05369	2.98629
1674	2.99469	2.98361
1675	3.06123	2.97689
1676	2.98747	2.93664
1677	2.87657	2.92961
1678	2.42148	2.51071
1679	2.66624	2.5067
1680	2.32172	2.49604
1681	2.44536	2.52907
1682	3.1467	3.05574
1683	3.10727	3.03872
1684	3.03873	3.01917
1685	3.0313	3.00927
1686	2.95895	2.99684
1687	2.9519	2.92958
1688	2.85668	2.91605
1689	2.88326	2.90847
1690	2.91033	2.97233
1691	3.29734	3.49071
1692	3.26263	3.48707
1693	3.23708	3.45779
1694	3.71198	3.40032
1695	3.71198	3.41756
1696	3.61458	3.41054
1697	3.63578	3.40439
1698	3.63578	3.39543
1699	3.23708	3.27718
1700	3.27989	3.30476
1701	3.25407	3.30523
1702	3.49239	3.48936
1703	3.17897	2.98435
1704	2.90351	2.95003
1705	3.18715	3.3064
1706	3.20362	3.18979
1707	2.50972	2.52117
1708	3.09177	3.1571
1709	3.22865	3.19867
1710	3.0313	3.11223
1711	2.62114	2.68816
1712	2.5722	2.71343
1713	2.70699	2.69211
1714	2.77982	2.70106
1715	2.66624	2.68695
1716	2.59372	2.65063
1717	2.58831	2.64444
1718	2.61561	2.62089
1719	2.74292	2.66125
1720	2.64915	2.64799
1721	3.26263	3.3001
1722	3.23708	3.25914
1723	3.20362	3.1911
1724	2.85668	3.12022
1725	2.68355	2.6978
1726	3.48258	3.57359
1727	2.94489	2.85385
1728	2.99469	3.09127
1729	3.30283	3.37881
1730	3.38589	3.37641
1731	3.29737	3.39874
1732	3.37969	3.3843
1733	3.32514	3.36615
1734	2.86991	2.96113
1735	2.58292	2.74094
1736	3.2329	3.29182
1737	2.82415	2.90301
1738	2.88326	2.88999
1739	2.87657	2.87155
1740	2.86328	2.87922
1741	2.99469	3.22529
1742	4.24919	4.21396
1743	2.98747	3.03662
1744	3.51218	3.61118
1745	3.49239	3.58181
1746	3.54229	3.55155
1747	2.20605	2.07017
1748	3.22026	3.28881
1749	2.56157	2.63893
1750	2.56687	2.63764
1751	2.68355	2.68349
1752	2.70699	2.68227
1753	2.66052	2.68029
1754	2.69522	2.74738
1755	2.64915	2.68984
1756	2.97314	2.8734
1757	2.87657	2.9132
1758	2.85668	2.86804
1759	2.87657	2.89533
1760	2.88326	2.83068
1761	2.89673	2.91321
1762	2.91033	2.90669
1763	2.91718	2.88889
1764	3.01655	2.97442
1765	3.00922	2.96575
1766	3.08408	3.00854
1767	1.55169	1.69272
1768	2.98029	3.03714
1769	2.98029	3.03315
1770	2.88326	3.09197
1771	3.52216	3.5438
1772	2.17128	2.32144
1773	2.73084	2.75881
1774	3.35081	3.49795
1775	3.0995	2.91097
1776	2.83707	2.87568
1777	3.20362	3.25728
1778	3.24555	3.27237
1779	3.34178	3.28259
1780	2.43576	2.58271
1781	2.77982	2.89906
1782	2.47465	2.6478
1783	3.19811	3.22639
1784	3.17897	3.25965
1785	3.20362	3.30218
1786	3.20362	3.27972
1787	2.6435	2.54621
1788	3.57291	3.47274
1789	3.36902	3.46455
1790	3.46313	3.45952
1791	3.05369	3.15751
1792	3.13081	3.1867
1793	3.07643	3.15864
1794	2.20998	2.40683
1795	3.72312	3.65952
1796	2.77982	2.6669
1797	2.91718	3.21585
1798	3.21608	3.2733
1799	3.23708	3.18049
1800	3.16276	3.20509
1801	3.0995	3.13013
1802	3.22865	3.27435
1803	3.17897	3.25484
1804	3.03873	3.11138
1805	2.84358	3.08635
1806	2.39807	2.37365
1807	2.68355	2.72523
1808	2.61011	2.65964
1809	2.69815	2.71619
1810	2.75484	2.7904
1811	2.33484	2.62457
1812	2.9519	2.97797
1813	3.16276	3.31649
1814	3.1467	3.33525
1815	3.13873	3.28771
1816	3.31497	3.00861
1817	3.65723	3.65053
1818	3.68988	3.65429
1819	1.99325	1.95245
1820	2.96603	3.16751
1821	2.89673	2.95152
1822	2.91718	2.84061
1823	2.86991	2.89913
1824	2.86328	2.88919
1825	2.86991	2.84115
1826	2.86328	2.90113
1827	2.87657	2.87094
1828	2.87657	2.90375
1829	2.87657	2.82845
1830	2.87657	2.8832
1831	2.88998	2.84122
1832	2.87657	2.87824
1833	2.86991	2.84923
1834	2.87657	2.81522
1835	2.87657	2.82409
1836	2.89673	2.85033
1837	2.88998	2.85612
1838	2.88326	2.88223
1839	2.43098	2.49038
1840	2.51481	2.42501
1841	2.61561	2.58824
1842	2.63787	2.70903
1843	2.52505	2.45747
1844	1.95244	2.01739
1845	1.81257	1.91523
1846	1.83674	1.86927
1847	1.91327	1.77276
1848	2.02913	2.31472
1849	2.36152	2.39475
1850	2.33484	2.41834
1851	3.01655	3.06524
1852	3.03873	3.04527
1853	3.18715	3.09316
1854	3.75697	3.70847
1855	3.74562	3.70763
1856	3.50226	3.56684
1857	3.24555	3.21828
1858	3.99935	3.92641
1859	2.749	2.79166
1860	2.72723	2.77328
1861	2.71648	2.74654
1862	3.50226	3.55088
1863	2.88326	2.8222
1864	3.17897	3.08925
1865	3.07643	3.27394
1866	3.59362	3.65913
1867	3.61458	3.61022
1868	3.12292	3.10175
1869	2.80498	2.74943
1870	2.85668	2.86211
1871	3.64647	3.5821
1872	3.49239	3.57872
1873	3.58324	3.55903
1874	3.18715	2.84635
1875	2.84358	2.82134
1876	2.52505	2.54616
1877	2.5302	2.85362
1878	2.53538	2.49389
1879	4.76846	4.75558
1880	3.49239	3.3336
1881	3.62515	3.63158
1882	3.59362	3.61086
1883	3.67893	3.45388
1884	3.72312	3.64801
1885	3.75697	3.64544
1886	3.22026	3.2264
1887	3.17897	3.18847
1888	3.33728	3.38714
1889	3.35989	3.37685
1890	3.35081	3.3899
1891	3.32832	3.35199
1892	2.749	3.10055
1893	2.95895	2.9688
1894	3.36902	3.27913
1895	3.42486	3.4402
1896	3.75697	3.82266
1897	3.22026	3.17793
1898	3.23285	3.16018
1899	3.21713	3.16074
1900	3.19949	3.13387
1901	3.62728	3.60833
1902	3.63137	3.60713
1903	3.63795	3.6141
1904	3.64972	3.6097
1905	3.61241	3.60287
1906	3.58426	3.56265
1907	3.62518	3.5382
1908	3.6315	3.53915
1909	3.61984	3.5527
1910	3.57087	3.54648
1911	3.55351	3.54798
1912	3.56988	3.54165
1913	3.63683	3.56377
1914	3.52921	3.55768
1915	3.52215	3.52467
1916	3.54831	3.54534
1917	3.48557	3.54224
1918	3.54335	3.50274
1919	3.42913	3.47928
1920	3.39625	3.47789
1921	3.38581	3.48036
1922	3.4516	3.5673
1923	3.46413	3.55337
1924	4.0123	3.87291
1925	3.67893	3.81288
1926	3.91104	3.69984
1927	3.94841	3.91805
1928	3.91104	3.91602
1929	4.1053	3.92542
1930	3.86231	3.74676
1931	3.83839	3.97465
1932	3.9865	3.91529
1933	3.9865	3.99047
1934	3.45348	3.53521
1935	2.54579	3.33167
1936	3.42486	3.63935
1937	3.3782	3.59064
1938	2.4996	2.86948
1939	2.44055	2.42155
1940	2.85668	2.98072
1941	2.86991	2.89977
1942	3.26263	3.30619
1943	3.10727	3.13948
1944	2.91718	3.07693
1945	3.68988	3.72488
1946	2.19046	2.21412
1947	4.42786	4.41822
1948	3.09177	3.20789
1949	3.09177	3.16819
1950	2.43098	2.82935
1951	4.24589	3.66056
1952	2.749	2.62702
1953	2.7736	2.73414
1954	2.78607	2.81449
1955	2.74292	2.78338
1956	3.27989	3.33112
1957	3.44389	3.50543
1958	3.39671	3.23002
1959	3.36902	3.36373
1960	3.06881	3.05323
1961	3.13081	3.12445
1962	3.11508	3.12154
1963	3.06881	3.08552
1964	3.1467	3.21781
1965	3.16276	3.18068
1966	3.11508	3.04985
1967	2.84358	2.83761
1968	3.19544	3.22804
1969	3.08408	3.11218
1970	3.40604	3.63952
1971	3.66805	3.58153
1972	3.63578	3.55104
1973	3.59362	3.53952
1974	2.19628	2.25309
1975	3.30613	3.31837
1976	3.25407	3.30967
1977	3.29734	3.32513
1978	3.38743	3.2934
1979	3.3782	3.29533
1980	2.9519	3.04871
1981	3.20362	3.28849
1982	3.13081	3.24627
1983	3.06123	3.12516
1984	3.1467	3.21335
1985	2.20605	2.14756
1986	3.39209	3.47772
1987	3.4728	3.4652
1988	3.91603	3.89044
1989	3.90735	3.90714
1990	3.90859	3.90372
1991	2.42148	2.43695
1992	2.39807	2.421
1993	2.60462	2.68615
1994	2.6435	2.67985
1995	3.80307	3.93266
1996	3.7009	3.63714
1997	4.06492	4.13623
1998	3.00194	3.10003
[truncated: 1,779 more rows]

[truncated: 4 more sheets: Figure 3E, Figure 4, Figure 5A, Figure 5F]
